# Supplementary material for: Factors associated with the speed and scope of diffusion of COVID-19 therapeutics in a nationwide healthcare setting: a mixed-methods investigation
Source: Health Res Policy Syst. 2022 Dec 14;20:134. doi: 10.1186/s12961-022-00935-x (PMC9749626; doi:10.1186/s12961-022-00935-x)
Supplement: Supplementary file 3 — Additional file 3. Full study data file. [file 12961_2022_935_MOESM3_ESM.xlsx]

## Sheet: TreatmentSummary
FirstDayOfWeek	ICU	SevereDisease	VisitType	baricitinib	dexamethasone	hydroxychloroquine	ivermectin	remdesivir	tocilizumab	Total	Group	baricitinib_pct	Y	dexamethasone_pct	hydroxychloroquine_pct	ivermectin_pct	remdesivir_pct	tocilizumab_pct
2020-03-01	No ICU	Severe Disease	Outpatient	0	0	0	0	0	0	1	Outpatient No ICU Severe Disease	0	0	0	0	0	0	0
2020-03-01	ICU	No Severe Disease	Inpatient	0	1	1	0	0	0	2	Inpatient ICU No Severe Disease	0	0	50	50	0	0	0
2020-03-01	No ICU	No Severe Disease	Inpatient	0	0	0	0	0	0	2	Inpatient No ICU No Severe Disease	0	0	0	0	0	0	0
2020-03-01	ICU	Severe Disease	Inpatient	0	0	1	0	0	0	3	Inpatient ICU Severe Disease	0	0	0	33.33	0	0	0
2020-03-08	No ICU	Severe Disease	Outpatient	0	0	0	0	0	0	3	Outpatient No ICU Severe Disease	0	0	0	0	0	0	0
2020-03-08	ICU	No Severe Disease	Inpatient	0	0	1	0	0	0	5	Inpatient ICU No Severe Disease	0	0	0	20	0	0	0
2020-03-01	No ICU	Severe Disease	Inpatient	0	4	0	0	3	0	9	Inpatient No ICU Severe Disease	0	0	44.44	0	0	33.33	0
2020-03-08	No ICU	No Severe Disease	Inpatient	0	1	1	0	0	0	9	Inpatient No ICU No Severe Disease	0	0	11.11	11.11	0	0	0
2020-03-15	ICU	No Severe Disease	Inpatient	0	1	6	0	0	1	11	Inpatient ICU No Severe Disease	0	9.09	9.09	54.55	0	0	9.09
2020-03-08	ICU	Severe Disease	Inpatient	0	1	9	0	0	3	12	Inpatient ICU Severe Disease	0	25	8.33	75	0	0	25
2021-05-16	ICU	No Severe Disease	Inpatient	0	4	0	0	4	2	12	Inpatient ICU No Severe Disease	0	16.67	33.33	0	0	33.33	16.67
2022-03-27	ICU	No Severe Disease	Inpatient	0	3	0	0	2	0	12	Inpatient ICU No Severe Disease	0	0	25	0	0	16.67	0
2021-06-20	ICU	No Severe Disease	Inpatient	0	5	0	1	4	1	14	Inpatient ICU No Severe Disease	0	7.14	35.71	0	7.14	28.57	7.14
2021-06-13	No ICU	Severe Disease	Outpatient	0	3	1	0	0	0	15	Outpatient No ICU Severe Disease	0	0	20	6.67	0	0	0
2021-06-27	ICU	No Severe Disease	Inpatient	0	8	0	0	6	3	16	Inpatient ICU No Severe Disease	0	18.75	50	0	0	37.5	18.75
2022-03-20	ICU	No Severe Disease	Inpatient	0	4	0	0	4	0	16	Inpatient ICU No Severe Disease	0	0	25	0	0	25	0
2020-03-08	No ICU	Severe Disease	Inpatient	1	6	11	0	3	1	17	Inpatient No ICU Severe Disease	5.88	5.88	35.29	64.71	0	17.65	5.88
2020-04-19	ICU	No Severe Disease	Inpatient	0	4	3	0	1	1	17	Inpatient ICU No Severe Disease	0	5.88	23.53	17.65	0	5.88	5.88
2020-04-26	ICU	No Severe Disease	Inpatient	0	2	1	1	1	1	17	Inpatient ICU No Severe Disease	0	5.88	11.76	5.88	5.88	5.88	5.88
2020-05-03	ICU	No Severe Disease	Inpatient	0	1	7	0	3	1	17	Inpatient ICU No Severe Disease	0	5.88	5.88	41.18	0	17.65	5.88
2021-05-30	ICU	No Severe Disease	Inpatient	0	9	0	0	5	2	17	Inpatient ICU No Severe Disease	0	11.76	52.94	0	0	29.41	11.76
2021-07-04	ICU	No Severe Disease	Inpatient	0	10	0	0	4	3	17	Inpatient ICU No Severe Disease	0	17.65	58.82	0	0	23.53	17.65
2020-05-24	ICU	No Severe Disease	Inpatient	0	1	0	0	4	0	18	Inpatient ICU No Severe Disease	0	0	5.56	0	0	22.22	0
2021-06-06	ICU	No Severe Disease	Inpatient	0	6	0	1	4	0	18	Inpatient ICU No Severe Disease	0	0	33.33	0	5.56	22.22	0
2020-03-15	No ICU	Severe Disease	Outpatient	0	2	1	0	0	0	19	Outpatient No ICU Severe Disease	0	0	10.53	5.26	0	0	0
2020-05-10	ICU	No Severe Disease	Inpatient	0	1	3	0	2	0	19	Inpatient ICU No Severe Disease	0	0	5.26	15.79	0	10.53	0
2022-03-20	ICU	Severe Disease	Inpatient	2	11	0	0	8	1	19	Inpatient ICU Severe Disease	10.53	5.26	57.89	0	0	42.11	5.26
2022-04-03	ICU	No Severe Disease	Inpatient	0	6	0	0	5	0	19	Inpatient ICU No Severe Disease	0	0	31.58	0	0	26.32	0
2022-04-03	ICU	Severe Disease	Inpatient	0	11	0	0	9	2	19	Inpatient ICU Severe Disease	0	10.53	57.89	0	0	47.37	10.53
2021-05-23	ICU	No Severe Disease	Inpatient	0	7	0	0	5	0	20	Inpatient ICU No Severe Disease	0	0	35	0	0	25	0
2021-03-28	ICU	No Severe Disease	Inpatient	0	9	0	0	3	0	21	Inpatient ICU No Severe Disease	0	0	42.86	0	0	14.29	0
2021-06-06	ICU	Severe Disease	Inpatient	0	16	1	0	12	10	21	Inpatient ICU Severe Disease	0	47.62	76.19	4.76	0	57.14	47.62
2020-05-17	ICU	No Severe Disease	Inpatient	0	7	0	0	3	0	22	Inpatient ICU No Severe Disease	0	0	31.82	0	0	13.64	0
2020-05-31	ICU	No Severe Disease	Inpatient	0	3	0	0	5	0	22	Inpatient ICU No Severe Disease	0	0	13.64	0	0	22.73	0
2020-09-20	ICU	No Severe Disease	Inpatient	0	12	0	0	7	0	22	Inpatient ICU No Severe Disease	0	0	54.55	0	0	31.82	0
2021-03-07	ICU	No Severe Disease	Inpatient	0	7	0	1	5	0	22	Inpatient ICU No Severe Disease	0	0	31.82	0	4.55	22.73	0
2021-06-13	ICU	No Severe Disease	Inpatient	0	8	0	0	3	0	22	Inpatient ICU No Severe Disease	0	0	36.36	0	0	13.64	0
2021-06-27	No ICU	Severe Disease	Outpatient	0	4	0	0	0	0	22	Outpatient No ICU Severe Disease	0	0	18.18	0	0	0	0
2022-04-17	ICU	No Severe Disease	Inpatient	0	3	0	0	7	0	22	Inpatient ICU No Severe Disease	0	0	13.64	0	0	31.82	0
2021-06-20	No ICU	Severe Disease	Outpatient	0	3	0	0	0	0	23	Outpatient No ICU Severe Disease	0	0	13.04	0	0	0	0
2022-04-10	ICU	Severe Disease	Inpatient	1	9	0	0	9	0	23	Inpatient ICU Severe Disease	4.35	0	39.13	0	0	39.13	0
2020-04-12	ICU	No Severe Disease	Inpatient	0	2	9	0	0	6	24	Inpatient ICU No Severe Disease	0	25	8.33	37.5	0	0	25
2020-08-30	ICU	No Severe Disease	Inpatient	0	13	0	0	6	0	24	Inpatient ICU No Severe Disease	0	0	54.17	0	0	25	0
2021-04-25	ICU	No Severe Disease	Inpatient	0	14	0	0	11	2	24	Inpatient ICU No Severe Disease	0	8.33	58.33	0	0	45.83	8.33
2021-10-10	ICU	No Severe Disease	Inpatient	1	16	0	0	11	2	24	Inpatient ICU No Severe Disease	4.17	8.33	66.67	0	0	45.83	8.33
2022-04-24	ICU	Severe Disease	Inpatient	1	13	0	0	9	2	24	Inpatient ICU Severe Disease	4.17	8.33	54.17	0	0	37.5	8.33
2022-05-01	No ICU	Severe Disease	Outpatient	0	1	0	0	0	0	24	Outpatient No ICU Severe Disease	0	0	4.17	0	0	0	0
2020-06-14	No ICU	Severe Disease	Outpatient	0	0	0	0	0	0	25	Outpatient No ICU Severe Disease	0	0	0	0	0	0	0
2022-03-27	ICU	Severe Disease	Inpatient	2	11	0	0	14	1	25	Inpatient ICU Severe Disease	8	4	44	0	0	56	4
2022-04-10	ICU	No Severe Disease	Inpatient	0	4	1	0	7	0	25	Inpatient ICU No Severe Disease	0	0	16	4	0	28	0
2021-06-06	No ICU	Severe Disease	Outpatient	0	2	0	0	0	0	26	Outpatient No ICU Severe Disease	0	0	7.69	0	0	0	0
2022-04-17	ICU	Severe Disease	Inpatient	1	17	0	1	16	0	26	Inpatient ICU Severe Disease	3.85	0	65.38	0	3.85	61.54	0
2022-04-24	ICU	No Severe Disease	Inpatient	0	4	0	1	10	0	26	Inpatient ICU No Severe Disease	0	0	15.38	0	3.85	38.46	0
2020-06-14	ICU	No Severe Disease	Inpatient	0	6	0	0	3	0	27	Inpatient ICU No Severe Disease	0	0	22.22	0	0	11.11	0
2020-09-27	ICU	No Severe Disease	Inpatient	0	18	0	0	6	1	27	Inpatient ICU No Severe Disease	0	3.7	66.67	0	0	22.22	3.7
2021-04-04	ICU	No Severe Disease	Inpatient	0	10	0	2	5	1	27	Inpatient ICU No Severe Disease	0	3.7	37.04	0	7.41	18.52	3.7
2021-05-02	ICU	No Severe Disease	Inpatient	0	9	0	0	8	0	27	Inpatient ICU No Severe Disease	0	0	33.33	0	0	29.63	0
2021-05-09	ICU	No Severe Disease	Inpatient	0	12	0	0	7	0	27	Inpatient ICU No Severe Disease	0	0	44.44	0	0	25.93	0
2021-05-09	No ICU	Severe Disease	Outpatient	0	5	0	0	0	0	27	Outpatient No ICU Severe Disease	0	0	18.52	0	0	0	0
2021-05-30	No ICU	Severe Disease	Outpatient	0	3	1	0	0	0	27	Outpatient No ICU Severe Disease	0	0	11.11	3.7	0	0	0
2021-11-07	ICU	No Severe Disease	Inpatient	2	14	1	0	9	2	27	Inpatient ICU No Severe Disease	7.41	7.41	51.85	3.7	0	33.33	7.41
2022-03-27	No ICU	Severe Disease	Outpatient	0	5	1	0	0	0	27	Outpatient No ICU Severe Disease	0	0	18.52	3.7	0	0	0
2020-03-08	No ICU	No Severe Disease	Outpatient	0	0	0	0	0	0	28	Outpatient No ICU No Severe Disease	0	0	0	0	0	0	0
2020-07-26	ICU	No Severe Disease	Inpatient	0	14	0	0	6	1	28	Inpatient ICU No Severe Disease	0	3.57	50	0	0	21.43	3.57
2020-09-06	ICU	No Severe Disease	Inpatient	0	13	0	0	5	1	28	Inpatient ICU No Severe Disease	0	3.57	46.43	0	0	17.86	3.57
2021-02-14	ICU	No Severe Disease	Inpatient	1	12	0	0	9	1	28	Inpatient ICU No Severe Disease	3.57	3.57	42.86	0	0	32.14	3.57
2021-04-18	ICU	No Severe Disease	Inpatient	0	10	0	0	7	2	28	Inpatient ICU No Severe Disease	0	7.14	35.71	0	0	25	7.14
2021-09-05	ICU	No Severe Disease	Inpatient	1	14	0	1	10	2	28	Inpatient ICU No Severe Disease	3.57	7.14	50	0	3.57	35.71	7.14
2020-06-07	ICU	No Severe Disease	Inpatient	0	5	3	0	4	2	29	Inpatient ICU No Severe Disease	0	6.9	17.24	10.34	0	13.79	6.9
2021-05-30	ICU	Severe Disease	Inpatient	0	22	0	0	22	9	29	Inpatient ICU Severe Disease	0	31.03	75.86	0	0	75.86	31.03
2021-10-24	ICU	No Severe Disease	Inpatient	2	16	0	0	11	0	29	Inpatient ICU No Severe Disease	6.9	0	55.17	0	0	37.93	0
2022-03-13	ICU	Severe Disease	Inpatient	3	17	0	1	16	3	29	Inpatient ICU Severe Disease	10.34	10.34	58.62	0	3.45	55.17	10.34
2020-04-05	ICU	No Severe Disease	Inpatient	0	4	20	0	0	1	30	Inpatient ICU No Severe Disease	0	3.33	13.33	66.67	0	0	3.33
2021-02-21	ICU	No Severe Disease	Inpatient	0	15	0	0	10	1	30	Inpatient ICU No Severe Disease	0	3.33	50	0	0	33.33	3.33
2021-06-13	ICU	Severe Disease	Inpatient	0	25	0	0	21	8	30	Inpatient ICU Severe Disease	0	26.67	83.33	0	0	70	26.67
2021-10-17	ICU	No Severe Disease	Inpatient	1	11	0	0	7	0	30	Inpatient ICU No Severe Disease	3.33	0	36.67	0	0	23.33	0
2020-09-13	ICU	No Severe Disease	Inpatient	0	16	1	0	10	0	31	Inpatient ICU No Severe Disease	0	0	51.61	3.23	0	32.26	0
2021-03-28	No ICU	Severe Disease	Outpatient	0	3	0	0	0	0	31	Outpatient No ICU Severe Disease	0	0	9.68	0	0	0	0
2022-04-03	No ICU	Severe Disease	Outpatient	0	2	0	0	0	0	31	Outpatient No ICU Severe Disease	0	0	6.45	0	0	0	0
2020-03-29	ICU	No Severe Disease	Inpatient	0	3	22	0	1	2	32	Inpatient ICU No Severe Disease	0	6.25	9.38	68.75	0	3.12	6.25
2021-03-21	ICU	No Severe Disease	Inpatient	0	10	0	0	3	0	32	Inpatient ICU No Severe Disease	0	0	31.25	0	0	9.38	0
2021-07-25	ICU	No Severe Disease	Inpatient	0	17	0	0	12	4	32	Inpatient ICU No Severe Disease	0	12.5	53.12	0	0	37.5	12.5
2020-06-21	ICU	No Severe Disease	Inpatient	0	12	1	0	9	1	33	Inpatient ICU No Severe Disease	0	3.03	36.36	3.03	0	27.27	3.03
2020-06-28	ICU	No Severe Disease	Inpatient	0	16	2	0	6	1	33	Inpatient ICU No Severe Disease	0	3.03	48.48	6.06	0	18.18	3.03
2020-09-06	No ICU	Severe Disease	Outpatient	0	6	1	0	0	0	33	Outpatient No ICU Severe Disease	0	0	18.18	3.03	0	0	0
2021-03-07	No ICU	Severe Disease	Outpatient	0	3	0	0	0	0	33	Outpatient No ICU Severe Disease	0	0	9.09	0	0	0	0
2021-07-04	No ICU	Severe Disease	Outpatient	0	4	0	1	0	0	33	Outpatient No ICU Severe Disease	0	0	12.12	0	3.03	0	0
2021-07-18	ICU	No Severe Disease	Inpatient	0	15	0	0	12	1	33	Inpatient ICU No Severe Disease	0	3.03	45.45	0	0	36.36	3.03
2022-03-13	ICU	No Severe Disease	Inpatient	2	10	1	0	9	0	33	Inpatient ICU No Severe Disease	6.06	0	30.3	3.03	0	27.27	0
2022-03-13	No ICU	Severe Disease	Outpatient	0	2	1	0	0	0	33	Outpatient No ICU Severe Disease	0	0	6.06	3.03	0	0	0
2020-08-23	ICU	No Severe Disease	Inpatient	0	17	1	2	7	0	34	Inpatient ICU No Severe Disease	0	0	50	2.94	5.88	20.59	0
2020-08-23	No ICU	Severe Disease	Outpatient	0	3	2	0	0	0	34	Outpatient No ICU Severe Disease	0	0	8.82	5.88	0	0	0
2020-08-30	No ICU	Severe Disease	Outpatient	0	2	0	0	0	0	34	Outpatient No ICU Severe Disease	0	0	5.88	0	0	0	0
2020-10-11	ICU	No Severe Disease	Inpatient	0	13	0	0	10	0	34	Inpatient ICU No Severe Disease	0	0	38.24	0	0	29.41	0
2021-05-23	ICU	Severe Disease	Inpatient	0	28	0	1	22	8	34	Inpatient ICU Severe Disease	0	23.53	82.35	0	2.94	64.71	23.53
2021-09-26	ICU	No Severe Disease	Inpatient	3	18	0	1	16	0	34	Inpatient ICU No Severe Disease	8.82	0	52.94	0	2.94	47.06	0
2020-03-15	No ICU	No Severe Disease	Inpatient	0	2	10	0	0	0	35	Inpatient No ICU No Severe Disease	0	0	5.71	28.57	0	0	0
2020-10-04	ICU	No Severe Disease	Inpatient	0	22	1	0	17	0	35	Inpatient ICU No Severe Disease	0	0	62.86	2.86	0	48.57	0
2021-03-14	ICU	No Severe Disease	Inpatient	0	17	2	0	12	5	35	Inpatient ICU No Severe Disease	0	14.29	48.57	5.71	0	34.29	14.29
2021-05-23	No ICU	Severe Disease	Outpatient	0	3	1	0	0	0	35	Outpatient No ICU Severe Disease	0	0	8.57	2.86	0	0	0
2020-08-09	ICU	No Severe Disease	Inpatient	0	19	1	0	10	0	37	Inpatient ICU No Severe Disease	0	0	51.35	2.7	0	27.03	0
2021-04-11	ICU	No Severe Disease	Inpatient	0	16	1	0	11	5	37	Inpatient ICU No Severe Disease	0	13.51	43.24	2.7	0	29.73	13.51
2021-05-16	No ICU	Severe Disease	Outpatient	0	4	0	0	0	0	37	Outpatient No ICU Severe Disease	0	0	10.81	0	0	0	0
2021-07-11	ICU	No Severe Disease	Inpatient	0	16	0	0	10	4	37	Inpatient ICU No Severe Disease	0	10.81	43.24	0	0	27.03	10.81
2021-09-12	ICU	No Severe Disease	Inpatient	3	23	1	0	21	3	37	Inpatient ICU No Severe Disease	8.11	8.11	62.16	2.7	0	56.76	8.11
2022-02-20	ICU	No Severe Disease	Inpatient	0	11	1	0	10	1	37	Inpatient ICU No Severe Disease	0	2.7	29.73	2.7	0	27.03	2.7
2022-03-06	ICU	No Severe Disease	Inpatient	0	8	0	0	6	0	37	Inpatient ICU No Severe Disease	0	0	21.62	0	0	16.22	0
2020-07-19	ICU	No Severe Disease	Inpatient	0	16	2	0	5	1	38	Inpatient ICU No Severe Disease	0	2.63	42.11	5.26	0	13.16	2.63
2021-04-25	No ICU	Severe Disease	Outpatient	0	4	1	0	0	0	38	Outpatient No ICU Severe Disease	0	0	10.53	2.63	0	0	0
2021-05-02	No ICU	Severe Disease	Outpatient	0	3	0	0	0	0	38	Outpatient No ICU Severe Disease	0	0	7.89	0	0	0	0
2021-08-29	ICU	No Severe Disease	Inpatient	2	15	0	0	13	3	38	Inpatient ICU No Severe Disease	5.26	7.89	39.47	0	0	34.21	7.89
2021-09-19	ICU	No Severe Disease	Inpatient	3	20	0	0	14	2	38	Inpatient ICU No Severe Disease	7.89	5.26	52.63	0	0	36.84	5.26
2022-03-06	ICU	Severe Disease	Inpatient	3	27	0	0	18	2	38	Inpatient ICU Severe Disease	7.89	5.26	71.05	0	0	47.37	5.26
2022-03-20	No ICU	Severe Disease	Outpatient	0	4	0	0	0	0	38	Outpatient No ICU Severe Disease	0	0	10.53	0	0	0	0
2020-05-31	ICU	Severe Disease	Inpatient	1	8	0	0	23	6	39	Inpatient ICU Severe Disease	2.56	15.38	20.51	0	0	58.97	15.38
2020-06-07	No ICU	Severe Disease	Outpatient	0	1	0	0	0	0	39	Outpatient No ICU Severe Disease	0	0	2.56	0	0	0	0
2020-08-16	ICU	No Severe Disease	Inpatient	0	15	0	0	13	1	39	Inpatient ICU No Severe Disease	0	2.56	38.46	0	0	33.33	2.56
2021-06-20	ICU	Severe Disease	Inpatient	0	31	0	3	26	11	39	Inpatient ICU Severe Disease	0	28.21	79.49	0	7.69	66.67	28.21
2021-08-01	ICU	No Severe Disease	Inpatient	1	24	2	1	16	8	39	Inpatient ICU No Severe Disease	2.56	20.51	61.54	5.13	2.56	41.03	20.51
2021-08-22	ICU	No Severe Disease	Inpatient	1	14	1	0	13	3	39	Inpatient ICU No Severe Disease	2.56	7.69	35.9	2.56	0	33.33	7.69
2021-10-31	ICU	No Severe Disease	Inpatient	4	23	0	0	16	0	39	Inpatient ICU No Severe Disease	10.26	0	58.97	0	0	41.03	0
2021-11-14	ICU	No Severe Disease	Inpatient	3	20	0	0	13	4	39	Inpatient ICU No Severe Disease	7.69	10.26	51.28	0	0	33.33	10.26
2020-03-22	No ICU	Severe Disease	Outpatient	0	1	0	0	0	0	40	Outpatient No ICU Severe Disease	0	0	2.5	0	0	0	0
2020-08-16	No ICU	Severe Disease	Outpatient	0	3	0	0	0	0	40	Outpatient No ICU Severe Disease	0	0	7.5	0	0	0	0
2021-05-09	ICU	Severe Disease	Inpatient	1	30	0	2	26	10	40	Inpatient ICU Severe Disease	2.5	25	75	0	5	65	25
2021-10-03	ICU	No Severe Disease	Inpatient	3	23	1	0	17	0	40	Inpatient ICU No Severe Disease	7.5	0	57.5	2.5	0	42.5	0
2020-07-12	ICU	No Severe Disease	Inpatient	0	17	0	0	12	2	41	Inpatient ICU No Severe Disease	0	4.88	41.46	0	0	29.27	4.88
2021-01-31	ICU	No Severe Disease	Inpatient	0	26	0	0	14	0	41	Inpatient ICU No Severe Disease	0	0	63.41	0	0	34.15	0
2021-11-21	ICU	No Severe Disease	Inpatient	0	19	0	0	16	1	41	Inpatient ICU No Severe Disease	0	2.44	46.34	0	0	39.02	2.44
2022-02-27	ICU	No Severe Disease	Inpatient	1	13	0	0	10	1	41	Inpatient ICU No Severe Disease	2.44	2.44	31.71	0	0	24.39	2.44
2020-08-02	ICU	No Severe Disease	Inpatient	0	20	1	0	12	0	42	Inpatient ICU No Severe Disease	0	0	47.62	2.38	0	28.57	0
2021-02-28	ICU	No Severe Disease	Inpatient	0	16	0	1	11	0	42	Inpatient ICU No Severe Disease	0	0	38.1	0	2.38	26.19	0
2020-07-05	ICU	No Severe Disease	Inpatient	0	19	0	0	8	2	44	Inpatient ICU No Severe Disease	0	4.55	43.18	0	0	18.18	4.55
2020-09-13	No ICU	Severe Disease	Outpatient	0	5	1	0	0	0	44	Outpatient No ICU Severe Disease	0	0	11.36	2.27	0	0	0
2021-05-16	ICU	Severe Disease	Inpatient	0	35	2	3	30	10	44	Inpatient ICU Severe Disease	0	22.73	79.55	4.55	6.82	68.18	22.73
2021-08-15	ICU	No Severe Disease	Inpatient	0	22	0	0	8	1	44	Inpatient ICU No Severe Disease	0	2.27	50	0	0	18.18	2.27
2020-10-25	ICU	No Severe Disease	Inpatient	0	29	1	1	23	0	45	Inpatient ICU No Severe Disease	0	0	64.44	2.22	2.22	51.11	0
2021-02-07	ICU	No Severe Disease	Inpatient	1	20	0	0	16	0	45	Inpatient ICU No Severe Disease	2.22	0	44.44	0	0	35.56	0
2021-04-04	No ICU	Severe Disease	Outpatient	0	8	0	0	0	0	45	Outpatient No ICU Severe Disease	0	0	17.78	0	0	0	0
2021-05-02	ICU	Severe Disease	Inpatient	0	41	1	0	32	13	45	Inpatient ICU Severe Disease	0	28.89	91.11	2.22	0	71.11	28.89
2022-03-06	No ICU	Severe Disease	Outpatient	0	2	0	0	0	0	45	Outpatient No ICU Severe Disease	0	0	4.44	0	0	0	0
2022-04-10	No ICU	Severe Disease	Outpatient	0	1	0	1	0	0	45	Outpatient No ICU Severe Disease	0	0	2.22	0	2.22	0	0
2020-03-15	ICU	Severe Disease	Inpatient	0	9	33	0	0	3	46	Inpatient ICU Severe Disease	0	6.52	19.57	71.74	0	0	6.52
2020-03-22	ICU	No Severe Disease	Inpatient	0	5	28	0	0	3	46	Inpatient ICU No Severe Disease	0	6.52	10.87	60.87	0	0	6.52
2020-05-31	No ICU	Severe Disease	Outpatient	0	1	0	0	0	0	46	Outpatient No ICU Severe Disease	0	0	2.17	0	0	0	0
2021-04-18	No ICU	Severe Disease	Outpatient	0	5	0	0	0	0	46	Outpatient No ICU Severe Disease	0	0	10.87	0	0	0	0
2020-08-09	No ICU	Severe Disease	Outpatient	0	2	1	0	0	0	47	Outpatient No ICU Severe Disease	0	0	4.26	2.13	0	0	0
2021-12-12	ICU	No Severe Disease	Inpatient	5	26	0	0	19	4	47	Inpatient ICU No Severe Disease	10.64	8.51	55.32	0	0	40.43	8.51
2022-05-01	No ICU	No Severe Disease	Outpatient	0	2	1	0	0	0	47	Outpatient No ICU No Severe Disease	0	0	4.26	2.13	0	0	0
2021-02-14	No ICU	Severe Disease	Outpatient	0	5	0	0	0	0	48	Outpatient No ICU Severe Disease	0	0	10.42	0	0	0	0
2021-06-27	ICU	Severe Disease	Inpatient	0	39	1	1	37	11	48	Inpatient ICU Severe Disease	0	22.92	81.25	2.08	2.08	77.08	22.92
2021-11-28	ICU	No Severe Disease	Inpatient	2	32	1	0	22	6	48	Inpatient ICU No Severe Disease	4.17	12.5	66.67	2.08	0	45.83	12.5
2020-05-24	ICU	Severe Disease	Inpatient	0	5	0	0	28	3	49	Inpatient ICU Severe Disease	0	6.12	10.2	0	0	57.14	6.12
2020-09-20	No ICU	Severe Disease	Outpatient	0	5	0	1	0	0	49	Outpatient No ICU Severe Disease	0	0	10.2	0	2.04	0	0
2020-09-27	No ICU	Severe Disease	Outpatient	0	7	0	0	0	0	49	Outpatient No ICU Severe Disease	0	0	14.29	0	0	0	0
2020-10-18	ICU	No Severe Disease	Inpatient	0	31	2	0	25	1	49	Inpatient ICU No Severe Disease	0	2.04	63.27	4.08	0	51.02	2.04
2021-03-14	No ICU	Severe Disease	Outpatient	0	7	0	0	0	0	49	Outpatient No ICU Severe Disease	0	0	14.29	0	0	0	0
2021-03-21	No ICU	Severe Disease	Outpatient	0	5	0	0	0	0	50	Outpatient No ICU Severe Disease	0	0	10	0	0	0	0
2021-07-04	ICU	Severe Disease	Inpatient	0	41	0	1	30	11	50	Inpatient ICU Severe Disease	0	22	82	0	2	60	22
2020-06-07	ICU	Severe Disease	Inpatient	1	24	1	0	32	7	51	Inpatient ICU Severe Disease	1.96	13.73	47.06	1.96	0	62.75	13.73
2020-11-08	ICU	No Severe Disease	Inpatient	0	34	0	0	29	0	51	Inpatient ICU No Severe Disease	0	0	66.67	0	0	56.86	0
2020-11-29	ICU	No Severe Disease	Inpatient	1	34	0	0	23	0	51	Inpatient ICU No Severe Disease	1.96	0	66.67	0	0	45.1	0
2020-05-17	ICU	Severe Disease	Inpatient	0	5	2	0	27	7	52	Inpatient ICU Severe Disease	0	13.46	9.62	3.85	0	51.92	13.46
2020-05-31	No ICU	No Severe Disease	Inpatient	0	3	2	0	4	0	53	Inpatient No ICU No Severe Disease	0	0	5.66	3.77	0	7.55	0
2020-11-01	ICU	No Severe Disease	Inpatient	0	28	1	0	19	1	53	Inpatient ICU No Severe Disease	0	1.89	52.83	1.89	0	35.85	1.89
2021-03-28	ICU	Severe Disease	Inpatient	1	49	1	1	39	22	53	Inpatient ICU Severe Disease	1.89	41.51	92.45	1.89	1.89	73.58	41.51
2021-12-05	ICU	No Severe Disease	Inpatient	5	26	0	0	22	3	53	Inpatient ICU No Severe Disease	9.43	5.66	49.06	0	0	41.51	5.66
2020-06-21	No ICU	Severe Disease	Outpatient	0	1	2	0	0	0	54	Outpatient No ICU Severe Disease	0	0	1.85	3.7	0	0	0
2021-01-17	ICU	No Severe Disease	Inpatient	1	34	0	0	23	1	54	Inpatient ICU No Severe Disease	1.85	1.85	62.96	0	0	42.59	1.85
2021-01-24	ICU	No Severe Disease	Inpatient	0	30	0	0	19	2	54	Inpatient ICU No Severe Disease	0	3.7	55.56	0	0	35.19	3.7
2021-02-28	No ICU	Severe Disease	Outpatient	0	7	0	0	0	0	54	Outpatient No ICU Severe Disease	0	0	12.96	0	0	0	0
2021-08-08	ICU	No Severe Disease	Inpatient	3	39	0	0	30	12	54	Inpatient ICU No Severe Disease	5.56	22.22	72.22	0	0	55.56	22.22
2020-06-28	No ICU	Severe Disease	Outpatient	0	4	0	0	0	0	55	Outpatient No ICU Severe Disease	0	0	7.27	0	0	0	0
2021-02-21	No ICU	Severe Disease	Outpatient	0	5	0	1	0	0	56	Outpatient No ICU Severe Disease	0	0	8.93	0	1.79	0	0
2021-06-27	No ICU	No Severe Disease	Inpatient	0	21	0	1	8	0	56	Inpatient No ICU No Severe Disease	0	0	37.5	0	1.79	14.29	0
2021-07-04	No ICU	No Severe Disease	Inpatient	0	17	1	1	11	1	56	Inpatient No ICU No Severe Disease	0	1.79	30.36	1.79	1.79	19.64	1.79
2020-07-19	No ICU	Severe Disease	Outpatient	0	3	0	0	0	0	57	Outpatient No ICU Severe Disease	0	0	5.26	0	0	0	0
2020-10-11	No ICU	Severe Disease	Outpatient	0	4	0	0	0	0	57	Outpatient No ICU Severe Disease	0	0	7.02	0	0	0	0
2020-12-20	ICU	No Severe Disease	Inpatient	2	40	0	0	23	2	57	Inpatient ICU No Severe Disease	3.51	3.51	70.18	0	0	40.35	3.51
2021-04-11	No ICU	Severe Disease	Outpatient	0	5	0	0	0	0	57	Outpatient No ICU Severe Disease	0	0	8.77	0	0	0	0
2020-05-10	No ICU	No Severe Disease	Inpatient	0	7	4	1	1	0	58	Inpatient No ICU No Severe Disease	0	0	12.07	6.9	1.72	1.72	0
2021-03-14	ICU	Severe Disease	Inpatient	1	47	0	3	38	12	58	Inpatient ICU Severe Disease	1.72	20.69	81.03	0	5.17	65.52	20.69
2021-04-25	ICU	Severe Disease	Inpatient	1	49	1	1	39	11	58	Inpatient ICU Severe Disease	1.72	18.97	84.48	1.72	1.72	67.24	18.97
2022-02-27	ICU	Severe Disease	Inpatient	6	43	1	1	28	4	58	Inpatient ICU Severe Disease	10.34	6.9	74.14	1.72	1.72	48.28	6.9
2020-08-02	No ICU	Severe Disease	Outpatient	0	4	1	0	0	0	59	Outpatient No ICU Severe Disease	0	0	6.78	1.69	0	0	0
2020-09-13	ICU	Severe Disease	Inpatient	0	44	0	0	36	3	59	Inpatient ICU Severe Disease	0	5.08	74.58	0	0	61.02	5.08
2020-10-04	No ICU	Severe Disease	Outpatient	0	8	2	0	0	0	59	Outpatient No ICU Severe Disease	0	0	13.56	3.39	0	0	0
2020-11-22	ICU	No Severe Disease	Inpatient	0	41	1	2	29	0	59	Inpatient ICU No Severe Disease	0	0	69.49	1.69	3.39	49.15	0
2020-12-13	ICU	No Severe Disease	Inpatient	0	40	0	0	28	0	59	Inpatient ICU No Severe Disease	0	0	67.8	0	0	47.46	0
2021-07-11	No ICU	Severe Disease	Outpatient	0	10	0	0	0	0	59	Outpatient No ICU Severe Disease	0	0	16.95	0	0	0	0
2020-05-10	ICU	Severe Disease	Inpatient	0	10	9	0	28	8	61	Inpatient ICU Severe Disease	0	13.11	16.39	14.75	0	45.9	13.11
2021-04-18	ICU	Severe Disease	Inpatient	0	50	2	2	42	14	61	Inpatient ICU Severe Disease	0	22.95	81.97	3.28	3.28	68.85	22.95
2022-02-27	No ICU	Severe Disease	Outpatient	0	2	0	1	0	0	61	Outpatient No ICU Severe Disease	0	0	3.28	0	1.64	0	0
2020-05-24	No ICU	Severe Disease	Outpatient	0	0	1	0	0	0	62	Outpatient No ICU Severe Disease	0	0	0	1.61	0	0	0
2020-07-26	No ICU	Severe Disease	Outpatient	0	5	1	1	0	0	62	Outpatient No ICU Severe Disease	0	0	8.06	1.61	1.61	0	0
2021-03-07	ICU	Severe Disease	Inpatient	0	43	0	2	31	8	62	Inpatient ICU Severe Disease	0	12.9	69.35	0	3.23	50	12.9
2021-12-19	ICU	No Severe Disease	Inpatient	4	30	1	1	21	0	62	Inpatient ICU No Severe Disease	6.45	0	48.39	1.61	1.61	33.87	0
2020-04-12	No ICU	No Severe Disease	Inpatient	0	4	14	0	0	2	64	Inpatient No ICU No Severe Disease	0	3.12	6.25	21.88	0	0	3.12
2021-04-04	ICU	Severe Disease	Inpatient	0	54	0	1	43	7	64	Inpatient ICU Severe Disease	0	10.94	84.38	0	1.56	67.19	10.94
2021-01-10	ICU	No Severe Disease	Inpatient	0	34	1	0	24	0	65	Inpatient ICU No Severe Disease	0	0	52.31	1.54	0	36.92	0
2021-06-06	No ICU	No Severe Disease	Inpatient	0	20	0	0	13	0	65	Inpatient No ICU No Severe Disease	0	0	30.77	0	0	20	0
2020-03-15	No ICU	Severe Disease	Inpatient	1	12	28	0	1	1	66	Inpatient No ICU Severe Disease	1.52	1.52	18.18	42.42	0	1.52	1.52
2020-05-03	No ICU	No Severe Disease	Inpatient	0	8	5	1	1	0	66	Inpatient No ICU No Severe Disease	0	0	12.12	7.58	1.52	1.52	0
2020-05-24	No ICU	No Severe Disease	Inpatient	0	10	2	0	5	1	66	Inpatient No ICU No Severe Disease	0	1.52	15.15	3.03	0	7.58	1.52
2020-04-26	ICU	Severe Disease	Inpatient	0	5	13	0	9	19	67	Inpatient ICU Severe Disease	0	28.36	7.46	19.4	0	13.43	28.36
2020-06-14	ICU	Severe Disease	Inpatient	1	42	0	0	36	8	67	Inpatient ICU Severe Disease	1.49	11.94	62.69	0	0	53.73	11.94
2021-04-11	ICU	Severe Disease	Inpatient	2	57	0	4	47	21	68	Inpatient ICU Severe Disease	2.94	30.88	83.82	0	5.88	69.12	30.88
2021-06-27	No ICU	Severe Disease	Inpatient	0	50	0	0	42	0	68	Inpatient No ICU Severe Disease	0	0	73.53	0	0	61.76	0
2021-06-20	No ICU	No Severe Disease	Inpatient	0	28	3	0	11	0	69	Inpatient No ICU No Severe Disease	0	0	40.58	4.35	0	15.94	0
2020-08-30	ICU	Severe Disease	Inpatient	0	56	1	2	52	1	70	Inpatient ICU Severe Disease	0	1.43	80	1.43	2.86	74.29	1.43
2020-12-06	ICU	No Severe Disease	Inpatient	1	39	0	1	28	0	70	Inpatient ICU No Severe Disease	1.43	0	55.71	0	1.43	40	0
2021-01-03	ICU	No Severe Disease	Inpatient	1	41	0	1	28	1	70	Inpatient ICU No Severe Disease	1.43	1.43	58.57	0	1.43	40	1.43
2021-05-30	No ICU	Severe Disease	Inpatient	3	48	1	0	38	5	70	Inpatient No ICU Severe Disease	4.29	7.14	68.57	1.43	0	54.29	7.14
2021-06-06	No ICU	Severe Disease	Inpatient	0	52	0	0	40	7	70	Inpatient No ICU Severe Disease	0	10	74.29	0	0	57.14	10
2021-07-18	No ICU	Severe Disease	Outpatient	0	11	0	1	0	0	71	Outpatient No ICU Severe Disease	0	0	15.49	0	1.41	0	0
2020-05-17	No ICU	No Severe Disease	Inpatient	0	8	1	0	5	0	72	Inpatient No ICU No Severe Disease	0	0	11.11	1.39	0	6.94	0
2020-12-27	ICU	No Severe Disease	Inpatient	0	40	0	0	28	0	72	Inpatient ICU No Severe Disease	0	0	55.56	0	0	38.89	0
2021-03-21	ICU	Severe Disease	Inpatient	0	59	1	3	47	18	72	Inpatient ICU Severe Disease	0	25	81.94	1.39	4.17	65.28	25
2022-04-17	No ICU	Severe Disease	Outpatient	0	2	1	0	0	0	72	Outpatient No ICU Severe Disease	0	0	2.78	1.39	0	0	0
2020-05-03	ICU	Severe Disease	Inpatient	0	9	9	1	29	11	73	Inpatient ICU Severe Disease	0	15.07	12.33	12.33	1.37	39.73	15.07
2020-08-23	ICU	Severe Disease	Inpatient	1	55	0	0	54	2	73	Inpatient ICU Severe Disease	1.37	2.74	75.34	0	0	73.97	2.74
2020-11-15	ICU	No Severe Disease	Inpatient	0	41	1	0	33	1	73	Inpatient ICU No Severe Disease	0	1.37	56.16	1.37	0	45.21	1.37
2021-10-24	ICU	Severe Disease	Inpatient	23	68	2	1	46	14	73	Inpatient ICU Severe Disease	31.51	19.18	93.15	2.74	1.37	63.01	19.18
2020-09-06	ICU	Severe Disease	Inpatient	0	64	0	1	51	1	74	Inpatient ICU Severe Disease	0	1.35	86.49	0	1.35	68.92	1.35
2021-06-13	No ICU	No Severe Disease	Inpatient	0	26	0	0	17	0	74	Inpatient No ICU No Severe Disease	0	0	35.14	0	0	22.97	0
2022-02-13	ICU	No Severe Disease	Inpatient	1	24	1	0	18	1	74	Inpatient ICU No Severe Disease	1.35	1.35	32.43	1.35	0	24.32	1.35
2020-09-27	ICU	Severe Disease	Inpatient	0	62	0	1	45	2	75	Inpatient ICU Severe Disease	0	2.67	82.67	0	1.33	60	2.67
2021-02-28	ICU	Severe Disease	Inpatient	0	57	0	1	42	8	75	Inpatient ICU Severe Disease	0	10.67	76	0	1.33	56	10.67
2020-08-09	ICU	Severe Disease	Inpatient	0	66	1	1	53	4	76	Inpatient ICU Severe Disease	0	5.26	86.84	1.32	1.32	69.74	5.26
2021-05-30	No ICU	No Severe Disease	Inpatient	0	18	0	1	13	0	76	Inpatient No ICU No Severe Disease	0	0	23.68	0	1.32	17.11	0
2021-06-13	No ICU	Severe Disease	Inpatient	0	50	0	0	39	3	77	Inpatient No ICU Severe Disease	0	3.9	64.94	0	0	50.65	3.9
2022-02-20	ICU	Severe Disease	Inpatient	4	54	2	1	40	7	78	Inpatient ICU Severe Disease	5.13	8.97	69.23	2.56	1.28	51.28	8.97
2020-04-05	No ICU	No Severe Disease	Inpatient	0	6	27	0	1	0	79	Inpatient No ICU No Severe Disease	0	0	7.59	34.18	0	1.27	0
2020-04-19	ICU	Severe Disease	Inpatient	0	6	21	0	3	13	79	Inpatient ICU Severe Disease	0	16.46	7.59	26.58	0	3.8	16.46
2020-07-12	No ICU	Severe Disease	Outpatient	0	7	0	0	0	0	79	Outpatient No ICU Severe Disease	0	0	8.86	0	0	0	0
2020-04-26	No ICU	No Severe Disease	Inpatient	0	11	4	0	1	2	80	Inpatient No ICU No Severe Disease	0	2.5	13.75	5	0	1.25	2.5
2022-01-30	ICU	No Severe Disease	Inpatient	4	43	1	0	34	3	80	Inpatient ICU No Severe Disease	5	3.75	53.75	1.25	0	42.5	3.75
2021-02-07	No ICU	Severe Disease	Outpatient	0	15	0	1	0	0	81	Outpatient No ICU Severe Disease	0	0	18.52	0	1.23	0	0
2022-02-06	ICU	No Severe Disease	Inpatient	1	28	1	1	28	2	81	Inpatient ICU No Severe Disease	1.23	2.47	34.57	1.23	1.23	34.57	2.47
2020-05-17	No ICU	Severe Disease	Outpatient	0	0	0	0	0	0	84	Outpatient No ICU Severe Disease	0	0	0	0	0	0	0
2021-02-14	ICU	Severe Disease	Inpatient	2	66	1	2	53	8	84	Inpatient ICU Severe Disease	2.38	9.52	78.57	1.19	2.38	63.1	9.52
2021-05-23	No ICU	No Severe Disease	Inpatient	0	26	0	1	15	1	84	Inpatient No ICU No Severe Disease	0	1.19	30.95	0	1.19	17.86	1.19
2021-07-11	No ICU	No Severe Disease	Inpatient	0	29	1	1	18	1	84	Inpatient No ICU No Severe Disease	0	1.19	34.52	1.19	1.19	21.43	1.19
2020-07-05	No ICU	Severe Disease	Outpatient	0	3	0	0	0	0	85	Outpatient No ICU Severe Disease	0	0	3.53	0	0	0	0
2022-02-20	No ICU	Severe Disease	Outpatient	0	6	2	2	0	0	85	Outpatient No ICU Severe Disease	0	0	7.06	2.35	2.35	0	0
2020-04-19	No ICU	No Severe Disease	Inpatient	0	9	18	1	2	1	86	Inpatient No ICU No Severe Disease	0	1.16	10.47	20.93	1.16	2.33	1.16
2020-06-07	No ICU	No Severe Disease	Inpatient	0	9	4	0	4	0	86	Inpatient No ICU No Severe Disease	0	0	10.47	4.65	0	4.65	0
2021-06-20	No ICU	Severe Disease	Inpatient	0	61	1	0	44	3	86	Inpatient No ICU Severe Disease	0	3.49	70.93	1.16	0	51.16	3.49
2021-07-18	ICU	Severe Disease	Inpatient	1	80	0	1	69	36	86	Inpatient ICU Severe Disease	1.16	41.86	93.02	0	1.16	80.23	41.86
2020-06-07	No ICU	Severe Disease	Inpatient	1	17	4	0	27	4	87	Inpatient No ICU Severe Disease	1.15	4.6	19.54	4.6	0	31.03	4.6
2021-07-11	ICU	Severe Disease	Inpatient	2	71	0	2	58	30	87	Inpatient ICU Severe Disease	2.3	34.48	81.61	0	2.3	66.67	34.48
2021-05-16	No ICU	No Severe Disease	Inpatient	0	27	0	0	14	1	88	Inpatient No ICU No Severe Disease	0	1.14	30.68	0	0	15.91	1.14
2020-05-31	No ICU	Severe Disease	Inpatient	1	10	3	1	24	1	89	Inpatient No ICU Severe Disease	1.12	1.12	11.24	3.37	1.12	26.97	1.12
2021-02-21	ICU	Severe Disease	Inpatient	3	74	1	1	56	13	91	Inpatient ICU Severe Disease	3.3	14.29	81.32	1.1	1.1	61.54	14.29
2021-10-31	ICU	Severe Disease	Inpatient	25	84	0	0	66	19	91	Inpatient ICU Severe Disease	27.47	20.88	92.31	0	0	72.53	20.88
2022-04-24	No ICU	Severe Disease	Outpatient	0	3	1	1	0	0	91	Outpatient No ICU Severe Disease	0	0	3.3	1.1	1.1	0	0
2020-04-12	ICU	Severe Disease	Inpatient	0	12	49	1	1	22	92	Inpatient ICU Severe Disease	0	23.91	13.04	53.26	1.09	1.09	23.91
2020-09-20	ICU	Severe Disease	Inpatient	0	75	1	4	63	4	93	Inpatient ICU Severe Disease	0	4.3	80.65	1.08	4.3	67.74	4.3
2022-03-27	No ICU	No Severe Disease	Inpatient	0	18	2	0	17	1	94	Inpatient No ICU No Severe Disease	0	1.06	19.15	2.13	0	18.09	1.06
2020-05-10	No ICU	Severe Disease	Outpatient	0	1	0	0	0	0	95	Outpatient No ICU Severe Disease	0	0	1.05	0	0	0	0
2021-11-07	ICU	Severe Disease	Inpatient	26	85	0	1	66	15	95	Inpatient ICU Severe Disease	27.37	15.79	89.47	0	1.05	69.47	15.79
2020-09-13	No ICU	No Severe Disease	Inpatient	0	30	0	5	17	1	96	Inpatient No ICU No Severe Disease	0	1.04	31.25	0	5.21	17.71	1.04
2021-10-10	ICU	Severe Disease	Inpatient	20	89	0	2	74	16	97	Inpatient ICU Severe Disease	20.62	16.49	91.75	0	2.06	76.29	16.49
2021-01-31	No ICU	Severe Disease	Outpatient	0	6	0	1	0	0	98	Outpatient No ICU Severe Disease	0	0	6.12	0	1.02	0	0
2020-10-04	ICU	Severe Disease	Inpatient	0	84	1	3	70	3	99	Inpatient ICU Severe Disease	0	3.03	84.85	1.01	3.03	70.71	3.03
2020-10-04	No ICU	No Severe Disease	Inpatient	0	26	1	1	18	0	99	Inpatient No ICU No Severe Disease	0	0	26.26	1.01	1.01	18.18	0
2021-07-04	No ICU	Severe Disease	Inpatient	0	70	0	1	63	5	99	Inpatient No ICU Severe Disease	0	5.05	70.71	0	1.01	63.64	5.05
2020-03-29	No ICU	No Severe Disease	Inpatient	0	15	39	0	2	0	100	Inpatient No ICU No Severe Disease	0	0	15	39	0	2	0
2020-08-02	ICU	Severe Disease	Inpatient	0	80	1	5	64	6	100	Inpatient ICU Severe Disease	0	6	80	1	5	64	6
2020-09-27	No ICU	No Severe Disease	Inpatient	0	33	1	1	19	2	100	Inpatient No ICU No Severe Disease	0	2	33	1	1	19	2
2021-05-09	No ICU	No Severe Disease	Inpatient	0	18	0	0	7	0	101	Inpatient No ICU No Severe Disease	0	0	17.82	0	0	6.93	0
2022-02-13	ICU	Severe Disease	Inpatient	12	74	4	0	53	12	101	Inpatient ICU Severe Disease	11.88	11.88	73.27	3.96	0	52.48	11.88
2020-08-16	ICU	Severe Disease	Inpatient	0	83	2	4	71	3	102	Inpatient ICU Severe Disease	0	2.94	81.37	1.96	3.92	69.61	2.94
2021-02-07	ICU	Severe Disease	Inpatient	0	84	0	1	59	6	102	Inpatient ICU Severe Disease	0	5.88	82.35	0	0.98	57.84	5.88
2022-01-16	ICU	No Severe Disease	Inpatient	6	43	0	1	35	6	102	Inpatient ICU No Severe Disease	5.88	5.88	42.16	0	0.98	34.31	5.88
2021-10-17	ICU	Severe Disease	Inpatient	30	95	0	0	75	14	104	Inpatient ICU Severe Disease	28.85	13.46	91.35	0	0	72.12	13.46
2022-04-17	No ICU	Severe Disease	Inpatient	1	46	0	1	56	1	104	Inpatient No ICU Severe Disease	0.96	0.96	44.23	0	0.96	53.85	0.96
2020-10-18	No ICU	Severe Disease	Outpatient	0	11	1	0	0	0	105	Outpatient No ICU Severe Disease	0	0	10.48	0.95	0	0	0
2020-10-25	No ICU	Severe Disease	Outpatient	0	6	2	0	0	0	105	Outpatient No ICU Severe Disease	0	0	5.71	1.9	0	0	0
2021-05-23	No ICU	Severe Disease	Inpatient	0	73	3	4	55	7	105	Inpatient No ICU Severe Disease	0	6.67	69.52	2.86	3.81	52.38	6.67
2021-10-24	No ICU	No Severe Disease	Inpatient	1	38	1	0	18	1	105	Inpatient No ICU No Severe Disease	0.95	0.95	36.19	0.95	0	17.14	0.95
2020-06-14	No ICU	No Severe Disease	Inpatient	0	17	3	0	10	1	108	Inpatient No ICU No Severe Disease	0	0.93	15.74	2.78	0	9.26	0.93
2020-08-23	No ICU	No Severe Disease	Inpatient	0	32	2	1	12	0	108	Inpatient No ICU No Severe Disease	0	0	29.63	1.85	0.93	11.11	0
2020-09-06	No ICU	No Severe Disease	Inpatient	0	38	1	1	17	1	108	Inpatient No ICU No Severe Disease	0	0.93	35.19	0.93	0.93	15.74	0.93
2020-10-11	ICU	Severe Disease	Inpatient	0	95	2	1	77	5	108	Inpatient ICU Severe Disease	0	4.63	87.96	1.85	0.93	71.3	4.63
2020-05-17	No ICU	Severe Disease	Inpatient	0	16	4	0	23	2	109	Inpatient No ICU Severe Disease	0	1.83	14.68	3.67	0	21.1	1.83
2022-01-23	ICU	No Severe Disease	Inpatient	2	44	2	1	38	3	109	Inpatient ICU No Severe Disease	1.83	2.75	40.37	1.83	0.92	34.86	2.75
2022-03-27	No ICU	Severe Disease	Inpatient	3	43	2	1	46	1	109	Inpatient No ICU Severe Disease	2.75	0.92	39.45	1.83	0.92	42.2	0.92
2021-07-18	No ICU	No Severe Disease	Inpatient	0	43	1	2	25	2	110	Inpatient No ICU No Severe Disease	0	1.82	39.09	0.91	1.82	22.73	1.82
2021-11-21	No ICU	No Severe Disease	Inpatient	0	39	1	1	21	1	110	Inpatient No ICU No Severe Disease	0	0.91	35.45	0.91	0.91	19.09	0.91
2021-12-26	ICU	No Severe Disease	Inpatient	3	48	1	0	31	3	110	Inpatient ICU No Severe Disease	2.73	2.73	43.64	0.91	0	28.18	2.73
2022-04-03	No ICU	No Severe Disease	Inpatient	1	23	2	0	18	0	110	Inpatient No ICU No Severe Disease	0.91	0	20.91	1.82	0	16.36	0
2021-04-18	No ICU	No Severe Disease	Inpatient	0	35	3	0	19	0	111	Inpatient No ICU No Severe Disease	0	0	31.53	2.7	0	17.12	0
2021-05-09	No ICU	Severe Disease	Inpatient	0	75	0	2	60	3	111	Inpatient No ICU Severe Disease	0	2.7	67.57	0	1.8	54.05	2.7
2021-10-03	ICU	Severe Disease	Inpatient	24	94	0	0	83	16	111	Inpatient ICU Severe Disease	21.62	14.41	84.68	0	0	74.77	14.41
2022-04-10	No ICU	No Severe Disease	Inpatient	0	28	1	2	23	0	111	Inpatient No ICU No Severe Disease	0	0	25.23	0.9	1.8	20.72	0
2020-08-30	No ICU	No Severe Disease	Inpatient	0	38	1	1	17	1	112	Inpatient No ICU No Severe Disease	0	0.89	33.93	0.89	0.89	15.18	0.89
2020-07-26	ICU	Severe Disease	Inpatient	0	93	2	1	65	9	113	Inpatient ICU Severe Disease	0	7.96	82.3	1.77	0.88	57.52	7.96
2021-03-21	No ICU	No Severe Disease	Inpatient	0	33	0	1	19	0	113	Inpatient No ICU No Severe Disease	0	0	29.2	0	0.88	16.81	0
2022-03-20	No ICU	Severe Disease	Inpatient	0	53	5	0	44	3	113	Inpatient No ICU Severe Disease	0	2.65	46.9	4.42	0	38.94	2.65
2022-04-03	No ICU	Severe Disease	Inpatient	2	49	0	2	57	1	113	Inpatient No ICU Severe Disease	1.77	0.88	43.36	0	1.77	50.44	0.88
2020-03-29	No ICU	Severe Disease	Outpatient	0	0	2	0	0	0	114	Outpatient No ICU Severe Disease	0	0	0	1.75	0	0	0
2020-05-24	No ICU	Severe Disease	Inpatient	0	11	2	0	33	4	114	Inpatient No ICU Severe Disease	0	3.51	9.65	1.75	0	28.95	3.51
2021-05-02	No ICU	No Severe Disease	Inpatient	0	30	1	1	18	0	114	Inpatient No ICU No Severe Disease	0	0	26.32	0.88	0.88	15.79	0
2021-09-26	ICU	Severe Disease	Inpatient	27	102	0	2	86	25	114	Inpatient ICU Severe Disease	23.68	21.93	89.47	0	1.75	75.44	21.93
2021-11-14	ICU	Severe Disease	Inpatient	26	93	0	2	78	27	114	Inpatient ICU Severe Disease	22.81	23.68	81.58	0	1.75	68.42	23.68
2020-03-22	No ICU	No Severe Disease	Inpatient	0	9	40	0	1	0	116	Inpatient No ICU No Severe Disease	0	0	7.76	34.48	0	0.86	0
2021-10-17	No ICU	Severe Disease	Outpatient	0	8	1	0	0	0	116	Outpatient No ICU Severe Disease	0	0	6.9	0.86	0	0	0
2020-05-10	No ICU	Severe Disease	Inpatient	0	8	10	2	27	7	117	Inpatient No ICU Severe Disease	0	5.98	6.84	8.55	1.71	23.08	5.98
2020-06-28	ICU	Severe Disease	Inpatient	0	94	2	2	69	10	117	Inpatient ICU Severe Disease	0	8.55	80.34	1.71	1.71	58.97	8.55
2021-05-16	No ICU	Severe Disease	Inpatient	0	72	1	0	60	0	117	Inpatient No ICU Severe Disease	0	0	61.54	0.85	0	51.28	0
2021-11-07	No ICU	No Severe Disease	Inpatient	2	33	0	0	22	1	117	Inpatient No ICU No Severe Disease	1.71	0.85	28.21	0	0	18.8	0.85
2021-11-21	ICU	Severe Disease	Inpatient	32	104	2	0	80	24	118	Inpatient ICU Severe Disease	27.12	20.34	88.14	1.69	0	67.8	20.34
2020-06-21	No ICU	No Severe Disease	Inpatient	0	18	2	1	13	1	119	Inpatient No ICU No Severe Disease	0	0.84	15.13	1.68	0.84	10.92	0.84
2021-03-14	No ICU	No Severe Disease	Inpatient	0	44	2	1	23	0	119	Inpatient No ICU No Severe Disease	0	0	36.97	1.68	0.84	19.33	0
2021-04-04	No ICU	No Severe Disease	Inpatient	0	42	1	0	21	0	119	Inpatient No ICU No Severe Disease	0	0	35.29	0.84	0	17.65	0
2021-08-01	No ICU	Severe Disease	Outpatient	0	17	0	5	0	0	119	Outpatient No ICU Severe Disease	0	0	14.29	0	4.2	0	0
2022-01-09	ICU	No Severe Disease	Inpatient	4	53	3	1	42	6	119	Inpatient ICU No Severe Disease	3.36	5.04	44.54	2.52	0.84	35.29	5.04
2021-10-10	No ICU	Severe Disease	Outpatient	0	16	2	0	0	0	120	Outpatient No ICU Severe Disease	0	0	13.33	1.67	0	0	0
2021-10-31	No ICU	No Severe Disease	Inpatient	1	38	1	0	20	0	120	Inpatient No ICU No Severe Disease	0.83	0	31.67	0.83	0	16.67	0
2022-04-24	No ICU	Severe Disease	Inpatient	0	54	0	1	57	0	120	Inpatient No ICU Severe Disease	0	0	45	0	0.83	47.5	0
2020-04-12	No ICU	Severe Disease	Outpatient	0	0	1	0	0	0	121	Outpatient No ICU Severe Disease	0	0	0	0.83	0	0	0
2021-04-25	No ICU	No Severe Disease	Inpatient	0	48	0	2	28	0	121	Inpatient No ICU No Severe Disease	0	0	39.67	0	1.65	23.14	0
2021-11-28	No ICU	No Severe Disease	Inpatient	3	49	1	3	28	1	121	Inpatient No ICU No Severe Disease	2.48	0.83	40.5	0.83	2.48	23.14	0.83
2022-04-10	No ICU	Severe Disease	Inpatient	1	61	0	3	61	1	122	Inpatient No ICU Severe Disease	0.82	0.82	50	0	2.46	50	0.82
2020-06-21	ICU	Severe Disease	Inpatient	3	90	3	2	65	18	123	Inpatient ICU Severe Disease	2.44	14.63	73.17	2.44	1.63	52.85	14.63
2020-08-16	No ICU	No Severe Disease	Inpatient	0	37	3	1	20	0	123	Inpatient No ICU No Severe Disease	0	0	30.08	2.44	0.81	16.26	0
2020-09-20	No ICU	No Severe Disease	Inpatient	0	41	1	0	30	0	123	Inpatient No ICU No Severe Disease	0	0	33.33	0.81	0	24.39	0
2022-03-20	No ICU	No Severe Disease	Inpatient	0	26	1	0	21	0	123	Inpatient No ICU No Severe Disease	0	0	21.14	0.81	0	17.07	0
2021-10-31	No ICU	Severe Disease	Outpatient	0	8	0	0	0	0	125	Outpatient No ICU Severe Disease	0	0	6.4	0	0	0	0
2021-10-03	No ICU	Severe Disease	Outpatient	0	15	1	0	0	0	126	Outpatient No ICU Severe Disease	0	0	11.9	0.79	0	0	0
2021-11-28	ICU	Severe Disease	Inpatient	30	110	0	0	85	20	126	Inpatient ICU Severe Disease	23.81	15.87	87.3	0	0	67.46	15.87
2020-05-03	No ICU	Severe Disease	Inpatient	0	13	15	3	12	5	127	Inpatient No ICU Severe Disease	0	3.94	10.24	11.81	2.36	9.45	3.94
2020-05-03	No ICU	Severe Disease	Outpatient	0	2	0	0	0	0	127	Outpatient No ICU Severe Disease	0	0	1.57	0	0	0	0
2021-06-06	No ICU	No Severe Disease	Outpatient	0	6	1	0	0	0	127	Outpatient No ICU No Severe Disease	0	0	4.72	0.79	0	0	0
2020-06-14	No ICU	Severe Disease	Inpatient	4	40	1	0	50	2	128	Inpatient No ICU Severe Disease	3.12	1.56	31.25	0.78	0	39.06	1.56
2020-10-11	No ICU	No Severe Disease	Inpatient	0	45	3	0	30	2	128	Inpatient No ICU No Severe Disease	0	1.56	35.16	2.34	0	23.44	1.56
2021-10-24	No ICU	Severe Disease	Outpatient	0	9	0	0	0	0	128	Outpatient No ICU Severe Disease	0	0	7.03	0	0	0	0
2020-07-19	ICU	Severe Disease	Inpatient	0	112	2	2	97	25	129	Inpatient ICU Severe Disease	0	19.38	86.82	1.55	1.55	75.19	19.38
2021-07-25	No ICU	Severe Disease	Outpatient	0	24	0	0	0	0	129	Outpatient No ICU Severe Disease	0	0	18.6	0	0	0	0
2020-04-05	ICU	Severe Disease	Inpatient	0	13	100	2	6	28	130	Inpatient ICU Severe Disease	0	21.54	10	76.92	1.54	4.62	21.54
2020-04-26	No ICU	Severe Disease	Outpatient	0	1	0	0	0	0	131	Outpatient No ICU Severe Disease	0	0	0.76	0	0	0	0
2020-08-30	No ICU	Severe Disease	Inpatient	0	91	2	5	66	3	131	Inpatient No ICU Severe Disease	0	2.29	69.47	1.53	3.82	50.38	2.29
2020-10-18	No ICU	No Severe Disease	Inpatient	0	49	1	2	28	0	132	Inpatient No ICU No Severe Disease	0	0	37.12	0.76	1.52	21.21	0
2021-10-17	No ICU	No Severe Disease	Inpatient	0	35	0	2	23	0	132	Inpatient No ICU No Severe Disease	0	0	26.52	0	1.52	17.42	0
2022-03-13	No ICU	Severe Disease	Inpatient	0	55	2	2	38	0	132	Inpatient No ICU Severe Disease	0	0	41.67	1.52	1.52	28.79	0
2021-05-02	No ICU	Severe Disease	Inpatient	0	88	1	0	72	6	133	Inpatient No ICU Severe Disease	0	4.51	66.17	0.75	0	54.14	4.51
2020-07-12	ICU	Severe Disease	Inpatient	0	112	5	0	88	18	134	Inpatient ICU Severe Disease	0	13.43	83.58	3.73	0	65.67	13.43
2021-01-31	ICU	Severe Disease	Inpatient	0	120	0	3	99	7	134	Inpatient ICU Severe Disease	0	5.22	89.55	0	2.24	73.88	5.22
2021-03-28	No ICU	No Severe Disease	Inpatient	0	41	1	4	27	0	134	Inpatient No ICU No Severe Disease	0	0	30.6	0.75	2.99	20.15	0
2022-04-17	No ICU	No Severe Disease	Inpatient	1	32	0	1	53	0	134	Inpatient No ICU No Severe Disease	0.75	0	23.88	0	0.75	39.55	0
2020-04-05	No ICU	Severe Disease	Outpatient	0	0	1	0	0	0	137	Outpatient No ICU Severe Disease	0	0	0	0.73	0	0	0
2022-04-24	No ICU	No Severe Disease	Inpatient	1	27	0	3	35	0	137	Inpatient No ICU No Severe Disease	0.73	0	19.71	0	2.19	25.55	0
2021-07-25	No ICU	No Severe Disease	Inpatient	0	67	1	2	37	3	139	Inpatient No ICU No Severe Disease	0	2.16	48.2	0.72	1.44	26.62	2.16
2020-10-18	ICU	Severe Disease	Inpatient	0	113	1	4	93	0	140	Inpatient ICU Severe Disease	0	0	80.71	0.71	2.86	66.43	0
2021-11-14	No ICU	No Severe Disease	Inpatient	0	47	0	0	26	2	140	Inpatient No ICU No Severe Disease	0	1.43	33.57	0	0	18.57	1.43
2022-01-02	ICU	No Severe Disease	Inpatient	10	64	1	0	54	6	140	Inpatient ICU No Severe Disease	7.14	4.29	45.71	0.71	0	38.57	4.29
2021-12-05	ICU	Severe Disease	Inpatient	36	117	1	3	89	25	141	Inpatient ICU Severe Disease	25.53	17.73	82.98	0.71	2.13	63.12	17.73
2020-11-01	No ICU	Severe Disease	Outpatient	0	12	2	0	0	0	142	Outpatient No ICU Severe Disease	0	0	8.45	1.41	0	0	0
2021-03-28	No ICU	Severe Disease	Inpatient	1	97	2	1	79	5	142	Inpatient No ICU Severe Disease	0.7	3.52	68.31	1.41	0.7	55.63	3.52
2020-03-29	ICU	Severe Disease	Inpatient	1	26	110	3	5	32	143	Inpatient ICU Severe Disease	0.7	22.38	18.18	76.92	2.1	3.5	22.38
2021-01-24	No ICU	Severe Disease	Outpatient	0	22	0	3	0	0	143	Outpatient No ICU Severe Disease	0	0	15.38	0	2.1	0	0
2022-02-13	No ICU	Severe Disease	Outpatient	0	17	0	0	0	0	143	Outpatient No ICU Severe Disease	0	0	11.89	0	0	0	0
2022-03-13	No ICU	No Severe Disease	Inpatient	0	41	0	0	37	0	144	Inpatient No ICU No Severe Disease	0	0	28.47	0	0	25.69	0
2020-08-09	No ICU	No Severe Disease	Inpatient	0	45	1	3	19	0	146	Inpatient No ICU No Severe Disease	0	0	30.82	0.68	2.05	13.01	0
2021-12-05	No ICU	No Severe Disease	Inpatient	4	53	3	3	31	3	146	Inpatient No ICU No Severe Disease	2.74	2.05	36.3	2.05	2.05	21.23	2.05
2020-07-26	No ICU	No Severe Disease	Inpatient	0	43	1	0	20	1	147	Inpatient No ICU No Severe Disease	0	0.68	29.25	0.68	0	13.61	0.68
2020-08-02	No ICU	No Severe Disease	Inpatient	0	44	2	1	22	0	147	Inpatient No ICU No Severe Disease	0	0	29.93	1.36	0.68	14.97	0
2020-10-25	ICU	Severe Disease	Inpatient	0	125	0	4	109	1	147	Inpatient ICU Severe Disease	0	0.68	85.03	0	2.72	74.15	0.68
2020-06-28	No ICU	No Severe Disease	Inpatient	0	45	2	1	17	1	148	Inpatient No ICU No Severe Disease	0	0.68	30.41	1.35	0.68	11.49	0.68
2020-09-27	No ICU	Severe Disease	Inpatient	0	110	3	1	78	0	148	Inpatient No ICU Severe Disease	0	0	74.32	2.03	0.68	52.7	0
2020-11-01	ICU	Severe Disease	Inpatient	2	134	1	5	112	2	148	Inpatient ICU Severe Disease	1.35	1.35	90.54	0.68	3.38	75.68	1.35
2020-04-19	No ICU	Severe Disease	Outpatient	0	0	1	0	0	0	150	Outpatient No ICU Severe Disease	0	0	0	0.67	0	0	0
2021-04-25	No ICU	Severe Disease	Inpatient	0	112	1	2	95	9	151	Inpatient No ICU Severe Disease	0	5.96	74.17	0.66	1.32	62.91	5.96
2021-06-13	No ICU	No Severe Disease	Outpatient	0	8	2	0	0	0	151	Outpatient No ICU No Severe Disease	0	0	5.3	1.32	0	0	0
2021-06-20	No ICU	No Severe Disease	Outpatient	0	15	1	1	0	0	151	Outpatient No ICU No Severe Disease	0	0	9.93	0.66	0.66	0	0
2020-05-24	No ICU	No Severe Disease	Outpatient	0	3	0	0	0	0	152	Outpatient No ICU No Severe Disease	0	0	1.97	0	0	0	0
2021-10-10	No ICU	No Severe Disease	Inpatient	1	50	0	3	38	2	152	Inpatient No ICU No Severe Disease	0.66	1.32	32.89	0	1.97	25	1.32
2021-11-21	No ICU	Severe Disease	Outpatient	0	17	0	0	0	0	152	Outpatient No ICU Severe Disease	0	0	11.18	0	0	0	0
2020-08-23	No ICU	Severe Disease	Inpatient	0	89	1	1	75	1	153	Inpatient No ICU Severe Disease	0	0.65	58.17	0.65	0.65	49.02	0.65
2020-12-20	No ICU	Severe Disease	Outpatient	0	19	1	0	0	0	153	Outpatient No ICU Severe Disease	0	0	12.42	0.65	0	0	0
2021-10-03	No ICU	No Severe Disease	Inpatient	0	62	1	1	36	1	153	Inpatient No ICU No Severe Disease	0	0.65	40.52	0.65	0.65	23.53	0.65
2020-07-19	No ICU	No Severe Disease	Inpatient	0	51	6	1	20	2	154	Inpatient No ICU No Severe Disease	0	1.3	33.12	3.9	0.65	12.99	1.3
2020-09-06	No ICU	Severe Disease	Inpatient	0	104	3	2	84	1	154	Inpatient No ICU Severe Disease	0	0.65	67.53	1.95	1.3	54.55	0.65
2021-03-07	No ICU	No Severe Disease	Inpatient	0	36	1	1	17	2	154	Inpatient No ICU No Severe Disease	0	1.3	23.38	0.65	0.65	11.04	1.3
2021-11-07	No ICU	Severe Disease	Outpatient	0	14	0	0	0	0	154	Outpatient No ICU Severe Disease	0	0	9.09	0	0	0	0
2021-02-28	No ICU	No Severe Disease	Inpatient	0	54	3	4	33	1	155	Inpatient No ICU No Severe Disease	0	0.65	34.84	1.94	2.58	21.29	0.65
2020-04-26	No ICU	Severe Disease	Inpatient	0	12	15	0	4	14	156	Inpatient No ICU Severe Disease	0	8.97	7.69	9.62	0	2.56	8.97
2020-10-25	No ICU	No Severe Disease	Inpatient	0	65	2	2	53	0	156	Inpatient No ICU No Severe Disease	0	0	41.67	1.28	1.28	33.97	0
2020-03-22	ICU	Severe Disease	Inpatient	7	19	128	2	6	24	157	Inpatient ICU Severe Disease	4.46	15.29	12.1	81.53	1.27	3.82	15.29
2020-09-13	No ICU	Severe Disease	Inpatient	0	101	2	2	74	3	158	Inpatient No ICU Severe Disease	0	1.9	63.92	1.27	1.27	46.84	1.9
2021-05-30	No ICU	No Severe Disease	Outpatient	0	18	1	0	0	0	159	Outpatient No ICU No Severe Disease	0	0	11.32	0.63	0	0	0
2021-07-25	ICU	Severe Disease	Inpatient	4	148	3	4	135	64	159	Inpatient ICU Severe Disease	2.52	40.25	93.08	1.89	2.52	84.91	40.25
2021-09-12	No ICU	Severe Disease	Outpatient	0	17	0	0	0	0	160	Outpatient No ICU Severe Disease	0	0	10.62	0	0	0	0
2022-03-06	No ICU	Severe Disease	Inpatient	3	72	3	0	60	0	161	Inpatient No ICU Severe Disease	1.86	0	44.72	1.86	0	37.27	0
2021-03-14	No ICU	Severe Disease	Inpatient	0	107	1	1	88	2	162	Inpatient No ICU Severe Disease	0	1.23	66.05	0.62	0.62	54.32	1.23
2022-02-06	ICU	Severe Disease	Inpatient	16	130	0	1	96	15	163	Inpatient ICU Severe Disease	9.82	9.2	79.75	0	0.61	58.9	9.2
2021-04-11	No ICU	No Severe Disease	Inpatient	0	55	1	0	29	3	164	Inpatient No ICU No Severe Disease	0	1.83	33.54	0.61	0	17.68	1.83
2021-08-08	No ICU	Severe Disease	Outpatient	0	17	0	1	0	0	164	Outpatient No ICU Severe Disease	0	0	10.37	0	0.61	0	0
2020-07-05	ICU	Severe Disease	Inpatient	0	137	0	0	121	17	165	Inpatient ICU Severe Disease	0	10.3	83.03	0	0	73.33	10.3
2022-03-06	No ICU	No Severe Disease	Inpatient	0	40	3	0	26	0	165	Inpatient No ICU No Severe Disease	0	0	24.24	1.82	0	15.76	0
2021-05-23	No ICU	No Severe Disease	Outpatient	0	14	3	1	0	0	166	Outpatient No ICU No Severe Disease	0	0	8.43	1.81	0.6	0	0
2021-09-19	No ICU	Severe Disease	Outpatient	0	17	1	0	0	0	166	Outpatient No ICU Severe Disease	0	0	10.24	0.6	0	0	0
2021-04-04	No ICU	Severe Disease	Inpatient	3	114	3	4	95	6	168	Inpatient No ICU Severe Disease	1.79	3.57	67.86	1.79	2.38	56.55	3.57
2021-12-19	ICU	Severe Disease	Inpatient	43	147	1	2	119	31	168	Inpatient ICU Severe Disease	25.6	18.45	87.5	0.6	1.19	70.83	18.45
2021-01-17	No ICU	Severe Disease	Outpatient	0	23	0	0	0	0	169	Outpatient No ICU Severe Disease	0	0	13.61	0	0	0	0
2021-02-28	No ICU	Severe Disease	Inpatient	0	109	2	2	83	3	169	Inpatient No ICU Severe Disease	0	1.78	64.5	1.18	1.18	49.11	1.78
2021-04-18	No ICU	Severe Disease	Inpatient	0	115	2	5	92	4	169	Inpatient No ICU Severe Disease	0	2.37	68.05	1.18	2.96	54.44	2.37
2020-09-20	No ICU	Severe Disease	Inpatient	0	113	0	4	96	0	170	Inpatient No ICU Severe Disease	0	0	66.47	0	2.35	56.47	0
2021-11-14	No ICU	Severe Disease	Outpatient	0	15	3	1	0	1	170	Outpatient No ICU Severe Disease	0	0.59	8.82	1.76	0.59	0	0.59
2021-02-14	No ICU	No Severe Disease	Inpatient	1	55	1	1	30	1	171	Inpatient No ICU No Severe Disease	0.58	0.58	32.16	0.58	0.58	17.54	0.58
2021-09-05	No ICU	Severe Disease	Outpatient	0	23	3	1	0	0	171	Outpatient No ICU Severe Disease	0	0	13.45	1.75	0.58	0	0
2021-09-12	ICU	Severe Disease	Inpatient	45	157	1	1	133	38	171	Inpatient ICU Severe Disease	26.32	22.22	91.81	0.58	0.58	77.78	22.22
2021-09-19	ICU	Severe Disease	Inpatient	37	157	2	3	133	47	171	Inpatient ICU Severe Disease	21.64	27.49	91.81	1.17	1.75	77.78	27.49
2021-09-26	No ICU	Severe Disease	Outpatient	0	17	3	0	0	0	171	Outpatient No ICU Severe Disease	0	0	9.94	1.75	0	0	0
2021-12-12	No ICU	Severe Disease	Outpatient	0	12	2	0	0	0	171	Outpatient No ICU Severe Disease	0	0	7.02	1.17	0	0	0
2021-12-12	ICU	Severe Disease	Inpatient	36	145	1	0	121	32	173	Inpatient ICU Severe Disease	20.81	18.5	83.82	0.58	0	69.94	18.5
2021-07-11	No ICU	Severe Disease	Inpatient	1	123	3	2	105	6	174	Inpatient No ICU Severe Disease	0.57	3.45	70.69	1.72	1.15	60.34	3.45
2021-09-26	No ICU	No Severe Disease	Inpatient	2	48	3	1	33	1	174	Inpatient No ICU No Severe Disease	1.15	0.57	27.59	1.72	0.57	18.97	0.57
2021-02-21	No ICU	No Severe Disease	Inpatient	2	57	1	1	31	0	177	Inpatient No ICU No Severe Disease	1.13	0	32.2	0.56	0.56	17.51	0
2021-01-24	ICU	Severe Disease	Inpatient	3	151	1	3	117	12	180	Inpatient ICU Severe Disease	1.67	6.67	83.89	0.56	1.67	65	6.67
2021-03-07	No ICU	Severe Disease	Inpatient	0	101	0	3	77	5	180	Inpatient No ICU Severe Disease	0	2.78	56.11	0	1.67	42.78	2.78
2020-11-08	ICU	Severe Disease	Inpatient	0	162	4	5	137	2	181	Inpatient ICU Severe Disease	0	1.1	89.5	2.21	2.76	75.69	1.1
2021-12-12	No ICU	No Severe Disease	Inpatient	3	64	1	1	38	1	181	Inpatient No ICU No Severe Disease	1.66	0.55	35.36	0.55	0.55	20.99	0.55
2021-06-27	No ICU	No Severe Disease	Outpatient	0	14	1	1	0	0	182	Outpatient No ICU No Severe Disease	0	0	7.69	0.55	0.55	0	0
2021-12-05	No ICU	Severe Disease	Outpatient	0	15	2	0	0	0	182	Outpatient No ICU Severe Disease	0	0	8.24	1.1	0	0	0
2020-07-05	No ICU	No Severe Disease	Inpatient	0	48	3	0	12	3	184	Inpatient No ICU No Severe Disease	0	1.63	26.09	1.63	0	6.52	1.63
2020-04-19	No ICU	Severe Disease	Inpatient	0	17	50	1	6	5	185	Inpatient No ICU Severe Disease	0	2.7	9.19	27.03	0.54	3.24	2.7
2020-11-08	No ICU	Severe Disease	Outpatient	0	16	3	0	0	0	187	Outpatient No ICU Severe Disease	0	0	8.56	1.6	0	0	0
2020-11-01	No ICU	No Severe Disease	Inpatient	0	63	2	3	51	0	190	Inpatient No ICU No Severe Disease	0	0	33.16	1.05	1.58	26.84	0
2021-03-21	No ICU	Severe Disease	Inpatient	1	137	0	6	107	5	190	Inpatient No ICU Severe Disease	0.53	2.63	72.11	0	3.16	56.32	2.63
2020-05-17	No ICU	No Severe Disease	Outpatient	0	2	1	0	0	0	191	Outpatient No ICU No Severe Disease	0	0	1.05	0.52	0	0	0
2020-11-22	No ICU	Severe Disease	Outpatient	0	24	1	1	0	0	191	Outpatient No ICU Severe Disease	0	0	12.57	0.52	0.52	0	0
2021-08-01	No ICU	No Severe Disease	Inpatient	1	77	2	1	56	0	194	Inpatient No ICU No Severe Disease	0.52	0	39.69	1.03	0.52	28.87	0
2021-09-12	No ICU	No Severe Disease	Inpatient	0	69	2	0	46	1	196	Inpatient No ICU No Severe Disease	0	0.51	35.2	1.02	0	23.47	0.51
2020-03-15	No ICU	No Severe Disease	Outpatient	0	2	2	0	0	0	197	Outpatient No ICU No Severe Disease	0	0	1.02	1.02	0	0	0
2020-07-12	No ICU	No Severe Disease	Inpatient	0	59	6	0	26	3	197	Inpatient No ICU No Severe Disease	0	1.52	29.95	3.05	0	13.2	1.52
2021-05-16	No ICU	No Severe Disease	Outpatient	0	11	1	0	0	0	197	Outpatient No ICU No Severe Disease	0	0	5.58	0.51	0	0	0
2021-08-01	ICU	Severe Disease	Inpatient	3	190	6	8	158	95	198	Inpatient ICU Severe Disease	1.52	47.98	95.96	3.03	4.04	79.8	47.98
2021-08-15	No ICU	Severe Disease	Outpatient	0	20	2	7	0	0	198	Outpatient No ICU Severe Disease	0	0	10.1	1.01	3.54	0	0
2020-11-15	No ICU	Severe Disease	Outpatient	0	27	6	0	0	0	199	Outpatient No ICU Severe Disease	0	0	13.57	3.02	0	0	0
2022-01-30	ICU	Severe Disease	Inpatient	30	161	1	2	128	19	199	Inpatient ICU Severe Disease	15.08	9.55	80.9	0.5	1.01	64.32	9.55
2020-12-13	No ICU	Severe Disease	Outpatient	0	29	2	0	0	0	200	Outpatient No ICU Severe Disease	0	0	14.5	1	0	0	0
2021-04-11	No ICU	Severe Disease	Inpatient	0	143	1	3	113	8	200	Inpatient No ICU Severe Disease	0	4	71.5	0.5	1.5	56.5	4
2020-06-07	No ICU	No Severe Disease	Outpatient	0	6	3	0	0	0	201	Outpatient No ICU No Severe Disease	0	0	2.99	1.49	0	0	0
2020-08-16	No ICU	Severe Disease	Inpatient	0	133	3	8	92	1	203	Inpatient No ICU Severe Disease	0	0.49	65.52	1.48	3.94	45.32	0.49
2020-12-06	No ICU	Severe Disease	Outpatient	0	19	1	1	0	0	203	Outpatient No ICU Severe Disease	0	0	9.36	0.49	0.49	0	0
2021-08-29	No ICU	Severe Disease	Outpatient	0	22	4	2	0	0	203	Outpatient No ICU Severe Disease	0	0	10.84	1.97	0.99	0	0
2020-05-10	No ICU	No Severe Disease	Outpatient	0	1	0	0	0	0	204	Outpatient No ICU No Severe Disease	0	0	0.49	0	0	0	0
2020-05-31	No ICU	No Severe Disease	Outpatient	0	3	2	0	0	0	204	Outpatient No ICU No Severe Disease	0	0	1.47	0.98	0	0	0
2020-10-04	No ICU	Severe Disease	Inpatient	0	141	0	1	113	2	204	Inpatient No ICU Severe Disease	0	0.98	69.12	0	0.49	55.39	0.98
2020-04-12	No ICU	Severe Disease	Inpatient	0	18	90	1	5	19	206	Inpatient No ICU Severe Disease	0	9.22	8.74	43.69	0.49	2.43	9.22
2021-09-05	No ICU	No Severe Disease	Inpatient	0	90	1	0	49	2	206	Inpatient No ICU No Severe Disease	0	0.97	43.69	0.49	0	23.79	0.97
2021-12-19	No ICU	Severe Disease	Outpatient	0	13	3	0	0	0	206	Outpatient No ICU Severe Disease	0	0	6.31	1.46	0	0	0
2021-09-19	No ICU	No Severe Disease	Inpatient	1	69	1	2	34	3	207	Inpatient No ICU No Severe Disease	0.48	1.45	33.33	0.48	0.97	16.43	1.45
2020-03-22	No ICU	Severe Disease	Inpatient	6	24	112	2	9	3	208	Inpatient No ICU Severe Disease	2.88	1.44	11.54	53.85	0.96	4.33	1.44
2020-06-21	No ICU	Severe Disease	Inpatient	4	85	1	1	69	3	209	Inpatient No ICU Severe Disease	1.91	1.44	40.67	0.48	0.48	33.01	1.44
2021-11-28	No ICU	Severe Disease	Outpatient	0	22	0	0	0	0	209	Outpatient No ICU Severe Disease	0	0	10.53	0	0	0	0
2021-01-17	ICU	Severe Disease	Inpatient	4	189	1	7	145	10	210	Inpatient ICU Severe Disease	1.9	4.76	90	0.48	3.33	69.05	4.76
2020-11-15	ICU	Severe Disease	Inpatient	1	195	4	1	166	2	211	Inpatient ICU Severe Disease	0.47	0.95	92.42	1.9	0.47	78.67	0.95
2021-07-18	No ICU	Severe Disease	Inpatient	1	168	3	5	154	16	211	Inpatient No ICU Severe Disease	0.47	7.58	79.62	1.42	2.37	72.99	7.58
2021-08-29	ICU	Severe Disease	Inpatient	54	191	2	4	172	43	211	Inpatient ICU Severe Disease	25.59	20.38	90.52	0.95	1.9	81.52	20.38
2021-01-10	No ICU	Severe Disease	Outpatient	0	24	3	0	0	0	212	Outpatient No ICU Severe Disease	0	0	11.32	1.42	0	0	0
2020-12-27	No ICU	Severe Disease	Outpatient	0	33	2	0	0	0	213	Outpatient No ICU Severe Disease	0	0	15.49	0.94	0	0	0
2021-09-05	ICU	Severe Disease	Inpatient	47	195	2	2	164	42	213	Inpatient ICU Severe Disease	22.07	19.72	91.55	0.94	0.94	77	19.72
2022-02-06	No ICU	Severe Disease	Outpatient	0	18	1	0	0	0	213	Outpatient No ICU Severe Disease	0	0	8.45	0.47	0	0	0
2020-11-22	ICU	Severe Disease	Inpatient	1	199	5	5	170	2	214	Inpatient ICU Severe Disease	0.47	0.93	92.99	2.34	2.34	79.44	0.93
2021-08-08	ICU	Severe Disease	Inpatient	13	206	2	3	185	79	222	Inpatient ICU Severe Disease	5.86	35.59	92.79	0.9	1.35	83.33	35.59
2020-11-08	No ICU	No Severe Disease	Inpatient	0	88	2	1	81	0	223	Inpatient No ICU No Severe Disease	0	0	39.46	0.9	0.45	36.32	0
2021-08-08	No ICU	No Severe Disease	Inpatient	1	104	2	1	60	0	227	Inpatient No ICU No Severe Disease	0.44	0	45.81	0.88	0.44	26.43	0
2020-08-09	No ICU	Severe Disease	Inpatient	0	135	5	3	102	3	228	Inpatient No ICU Severe Disease	0	1.32	59.21	2.19	1.32	44.74	1.32
2020-10-11	No ICU	Severe Disease	Inpatient	0	161	3	6	126	0	231	Inpatient No ICU Severe Disease	0	0	69.7	1.3	2.6	54.55	0
2020-08-02	No ICU	Severe Disease	Inpatient	0	153	1	4	109	6	234	Inpatient No ICU Severe Disease	0	2.56	65.38	0.43	1.71	46.58	2.56
2021-08-22	No ICU	Severe Disease	Outpatient	0	28	1	0	0	0	235	Outpatient No ICU Severe Disease	0	0	11.91	0.43	0	0	0
2021-08-22	No ICU	No Severe Disease	Inpatient	3	104	3	1	54	4	236	Inpatient No ICU No Severe Disease	1.27	1.69	44.07	1.27	0.42	22.88	1.69
2021-01-03	No ICU	Severe Disease	Outpatient	0	28	3	0	0	0	238	Outpatient No ICU Severe Disease	0	0	11.76	1.26	0	0	0
2020-04-12	No ICU	No Severe Disease	Outpatient	0	3	0	0	0	0	240	Outpatient No ICU No Severe Disease	0	0	1.25	0	0	0	0
2022-02-27	No ICU	No Severe Disease	Inpatient	3	55	1	2	47	2	241	Inpatient No ICU No Severe Disease	1.24	0.83	22.82	0.41	0.83	19.5	0.83
2021-12-26	ICU	Severe Disease	Inpatient	46	197	1	4	162	35	242	Inpatient ICU Severe Disease	19.01	14.46	81.4	0.41	1.65	66.94	14.46
2020-11-29	No ICU	Severe Disease	Outpatient	0	21	6	1	0	0	243	Outpatient No ICU Severe Disease	0	0	8.64	2.47	0.41	0	0
2021-10-31	No ICU	Severe Disease	Inpatient	12	171	4	1	132	8	243	Inpatient No ICU Severe Disease	4.94	3.29	70.37	1.65	0.41	54.32	3.29
2020-04-26	No ICU	No Severe Disease	Outpatient	0	0	2	2	0	1	244	Outpatient No ICU No Severe Disease	0	0.41	0	0.82	0.82	0	0.41
2022-02-27	No ICU	Severe Disease	Inpatient	3	108	2	3	94	4	244	Inpatient No ICU Severe Disease	1.23	1.64	44.26	0.82	1.23	38.52	1.64
2021-12-19	No ICU	No Severe Disease	Inpatient	2	73	0	4	66	2	245	Inpatient No ICU No Severe Disease	0.82	0.82	29.8	0	1.63	26.94	0.82
2021-02-21	No ICU	Severe Disease	Inpatient	3	155	1	3	118	3	247	Inpatient No ICU Severe Disease	1.21	1.21	62.75	0.4	1.21	47.77	1.21
2021-11-07	No ICU	Severe Disease	Inpatient	17	189	5	1	160	6	247	Inpatient No ICU Severe Disease	6.88	2.43	76.52	2.02	0.4	64.78	2.43
2022-03-20	No ICU	No Severe Disease	Outpatient	0	12	1	0	0	1	248	Outpatient No ICU No Severe Disease	0	0.4	4.84	0.4	0	0	0.4
2021-02-07	No ICU	No Severe Disease	Inpatient	0	81	3	1	43	1	249	Inpatient No ICU No Severe Disease	0	0.4	32.53	1.2	0.4	17.27	0.4
2020-11-29	ICU	Severe Disease	Inpatient	7	223	2	7	187	4	251	Inpatient ICU Severe Disease	2.79	1.59	88.84	0.8	2.79	74.5	1.59
2020-12-27	ICU	Severe Disease	Inpatient	2	229	1	4	192	7	251	Inpatient ICU Severe Disease	0.8	2.79	91.24	0.4	1.59	76.49	2.79
2021-10-24	No ICU	Severe Disease	Inpatient	16	188	1	3	131	6	251	Inpatient No ICU Severe Disease	6.37	2.39	74.9	0.4	1.2	52.19	2.39
2021-08-22	ICU	Severe Disease	Inpatient	48	232	2	3	207	50	252	Inpatient ICU Severe Disease	19.05	19.84	92.06	0.79	1.19	82.14	19.84
2021-08-29	No ICU	No Severe Disease	Inpatient	2	99	4	7	66	5	252	Inpatient No ICU No Severe Disease	0.79	1.98	39.29	1.59	2.78	26.19	1.98
2021-05-09	No ICU	No Severe Disease	Outpatient	0	22	4	0	0	1	253	Outpatient No ICU No Severe Disease	0	0.4	8.7	1.58	0	0	0.4
2020-04-05	No ICU	Severe Disease	Inpatient	0	16	155	3	8	10	255	Inpatient No ICU Severe Disease	0	3.92	6.27	60.78	1.18	3.14	3.92
2020-05-03	No ICU	No Severe Disease	Outpatient	0	4	0	1	0	0	255	Outpatient No ICU No Severe Disease	0	0	1.57	0	0.39	0	0
2021-01-10	ICU	Severe Disease	Inpatient	3	231	4	6	187	9	255	Inpatient ICU Severe Disease	1.18	3.53	90.59	1.57	2.35	73.33	3.53
2021-10-17	No ICU	Severe Disease	Inpatient	15	191	3	1	147	2	258	Inpatient No ICU Severe Disease	5.81	0.78	74.03	1.16	0.39	56.98	0.78
2022-01-23	ICU	Severe Disease	Inpatient	34	221	0	3	182	38	258	Inpatient ICU Severe Disease	13.18	14.73	85.66	0	1.16	70.54	14.73
2021-02-14	No ICU	Severe Disease	Inpatient	1	167	1	0	133	1	259	Inpatient No ICU Severe Disease	0.39	0.39	64.48	0.39	0	51.35	0.39
2020-12-06	ICU	Severe Disease	Inpatient	3	237	3	3	181	2	260	Inpatient ICU Severe Disease	1.15	0.77	91.15	1.15	1.15	69.62	0.77
2022-02-20	No ICU	No Severe Disease	Inpatient	0	45	6	3	41	1	260	Inpatient No ICU No Severe Disease	0	0.38	17.31	2.31	1.15	15.77	0.38
2021-08-15	No ICU	No Severe Disease	Inpatient	0	106	2	2	73	4	261	Inpatient No ICU No Severe Disease	0	1.53	40.61	0.77	0.77	27.97	1.53
2021-01-31	No ICU	No Severe Disease	Inpatient	1	92	1	2	60	1	262	Inpatient No ICU No Severe Disease	0.38	0.38	35.11	0.38	0.76	22.9	0.38
2021-08-15	ICU	Severe Disease	Inpatient	33	228	1	8	205	75	262	Inpatient ICU Severe Disease	12.6	28.63	87.02	0.38	3.05	78.24	28.63
2020-11-15	No ICU	No Severe Disease	Inpatient	0	98	4	0	74	0	266	Inpatient No ICU No Severe Disease	0	0	36.84	1.5	0	27.82	0
2020-11-22	No ICU	No Severe Disease	Inpatient	0	120	3	5	85	1	268	Inpatient No ICU No Severe Disease	0	0.37	44.78	1.12	1.87	31.72	0.37
2021-07-04	No ICU	No Severe Disease	Outpatient	0	18	2	1	0	0	270	Outpatient No ICU No Severe Disease	0	0	6.67	0.74	0.37	0	0
2022-01-16	ICU	Severe Disease	Inpatient	34	222	7	8	177	36	272	Inpatient ICU Severe Disease	12.5	13.24	81.62	2.57	2.94	65.07	13.24
2022-03-27	No ICU	No Severe Disease	Outpatient	0	19	2	0	0	1	272	Outpatient No ICU No Severe Disease	0	0.37	6.99	0.74	0	0	0.37
2022-02-20	No ICU	Severe Disease	Inpatient	6	156	5	3	131	3	275	Inpatient No ICU Severe Disease	2.18	1.09	56.73	1.82	1.09	47.64	1.09
2020-12-20	ICU	Severe Disease	Inpatient	4	249	0	3	189	2	277	Inpatient ICU Severe Disease	1.44	0.72	89.89	0	1.08	68.23	0.72
2020-10-18	No ICU	Severe Disease	Inpatient	1	201	7	6	161	1	278	Inpatient No ICU Severe Disease	0.36	0.36	72.3	2.52	2.16	57.91	0.36
2020-04-19	No ICU	No Severe Disease	Outpatient	0	6	0	0	0	0	280	Outpatient No ICU No Severe Disease	0	0	2.14	0	0	0	0
2020-12-13	ICU	Severe Disease	Inpatient	7	265	6	9	215	3	285	Inpatient ICU Severe Disease	2.46	1.05	92.98	2.11	3.16	75.44	1.05
2021-11-14	No ICU	Severe Disease	Inpatient	20	205	1	1	170	9	287	Inpatient No ICU Severe Disease	6.97	3.14	71.43	0.35	0.35	59.23	3.14
2021-07-25	No ICU	Severe Disease	Inpatient	1	245	2	2	209	13	291	Inpatient No ICU Severe Disease	0.34	4.47	84.19	0.69	0.69	71.82	4.47
2020-08-30	No ICU	No Severe Disease	Outpatient	0	21	4	0	0	0	293	Outpatient No ICU No Severe Disease	0	0	7.17	1.37	0	0	0
2020-04-05	No ICU	No Severe Disease	Outpatient	0	2	4	0	0	0	295	Outpatient No ICU No Severe Disease	0	0	0.68	1.36	0	0	0
2020-06-28	No ICU	Severe Disease	Inpatient	0	196	5	2	150	8	295	Inpatient No ICU Severe Disease	0	2.71	66.44	1.69	0.68	50.85	2.71
2020-07-26	No ICU	Severe Disease	Inpatient	0	187	4	0	128	6	297	Inpatient No ICU Severe Disease	0	2.02	62.96	1.35	0	43.1	2.02
2021-01-17	No ICU	No Severe Disease	Inpatient	1	104	5	0	61	1	297	Inpatient No ICU No Severe Disease	0.34	0.34	35.02	1.68	0	20.54	0.34
2021-01-24	No ICU	No Severe Disease	Inpatient	0	117	0	4	70	3	297	Inpatient No ICU No Severe Disease	0	1.01	39.39	0	1.35	23.57	1.01
2020-12-20	No ICU	No Severe Disease	Inpatient	0	123	1	1	81	2	298	Inpatient No ICU No Severe Disease	0	0.67	41.28	0.34	0.34	27.18	0.67
2021-01-03	ICU	Severe Disease	Inpatient	4	268	2	8	227	11	298	Inpatient ICU Severe Disease	1.34	3.69	89.93	0.67	2.68	76.17	3.69
2022-03-13	No ICU	No Severe Disease	Outpatient	0	11	2	0	0	0	299	Outpatient No ICU No Severe Disease	0	0	3.68	0.67	0	0	0
2020-03-22	No ICU	No Severe Disease	Outpatient	0	4	4	0	0	0	302	Outpatient No ICU No Severe Disease	0	0	1.32	1.32	0	0	0
2022-01-02	ICU	Severe Disease	Inpatient	61	244	7	5	202	51	302	Inpatient ICU Severe Disease	20.2	16.89	80.79	2.32	1.66	66.89	16.89
2022-01-30	No ICU	Severe Disease	Outpatient	0	34	1	0	0	0	302	Outpatient No ICU Severe Disease	0	0	11.26	0.33	0	0	0
2020-03-29	No ICU	Severe Disease	Inpatient	1	22	199	0	2	0	304	Inpatient No ICU Severe Disease	0.33	0	7.24	65.46	0	0.66	0
2020-09-06	No ICU	No Severe Disease	Outpatient	0	16	0	1	0	0	311	Outpatient No ICU No Severe Disease	0	0	5.14	0	0.32	0	0
2020-09-13	No ICU	No Severe Disease	Outpatient	0	10	1	0	0	1	312	Outpatient No ICU No Severe Disease	0	0.32	3.21	0.32	0	0	0.32
2021-11-21	No ICU	Severe Disease	Inpatient	27	226	5	1	168	8	312	Inpatient No ICU Severe Disease	8.65	2.56	72.44	1.6	0.32	53.85	2.56
2021-05-02	No ICU	No Severe Disease	Outpatient	0	27	2	0	0	0	313	Outpatient No ICU No Severe Disease	0	0	8.63	0.64	0	0	0
2021-10-10	No ICU	Severe Disease	Inpatient	19	233	4	2	193	17	314	Inpatient No ICU Severe Disease	6.05	5.41	74.2	1.27	0.64	61.46	5.41
2020-11-29	No ICU	No Severe Disease	Inpatient	2	131	2	2	79	3	316	Inpatient No ICU No Severe Disease	0.63	0.95	41.46	0.63	0.63	25	0.95
2020-12-27	No ICU	No Severe Disease	Inpatient	1	128	2	3	84	2	316	Inpatient No ICU No Severe Disease	0.32	0.63	40.51	0.63	0.95	26.58	0.63
2022-01-09	ICU	Severe Disease	Inpatient	56	264	4	6	216	46	320	Inpatient ICU Severe Disease	17.5	14.38	82.5	1.25	1.88	67.5	14.38
2020-07-19	No ICU	Severe Disease	Inpatient	0	217	4	1	160	11	321	Inpatient No ICU Severe Disease	0	3.43	67.6	1.25	0.31	49.84	3.43
2020-08-23	No ICU	No Severe Disease	Outpatient	0	18	7	0	0	0	323	Outpatient No ICU No Severe Disease	0	0	5.57	2.17	0	0	0
2020-07-05	No ICU	Severe Disease	Inpatient	0	208	1	0	157	9	327	Inpatient No ICU Severe Disease	0	2.75	63.61	0.31	0	48.01	2.75
2021-03-14	No ICU	No Severe Disease	Outpatient	0	18	2	1	0	0	328	Outpatient No ICU No Severe Disease	0	0	5.49	0.61	0.3	0	0
2021-11-28	No ICU	Severe Disease	Inpatient	22	264	4	1	207	12	335	Inpatient No ICU Severe Disease	6.57	3.58	78.81	1.19	0.3	61.79	3.58
2022-04-03	No ICU	No Severe Disease	Outpatient	0	9	5	0	0	0	335	Outpatient No ICU No Severe Disease	0	0	2.69	1.49	0	0	0
2020-10-25	No ICU	Severe Disease	Inpatient	0	244	3	2	198	1	336	Inpatient No ICU Severe Disease	0	0.3	72.62	0.89	0.6	58.93	0.3
2020-03-29	No ICU	No Severe Disease	Outpatient	0	3	4	0	0	0	338	Outpatient No ICU No Severe Disease	0	0	0.89	1.18	0	0	0
2021-12-12	No ICU	Severe Disease	Inpatient	23	241	6	3	187	10	341	Inpatient No ICU Severe Disease	6.74	2.93	70.67	1.76	0.88	54.84	2.93
2021-01-10	No ICU	No Severe Disease	Inpatient	1	123	4	1	76	3	343	Inpatient No ICU No Severe Disease	0.29	0.87	35.86	1.17	0.29	22.16	0.87
2020-07-12	No ICU	Severe Disease	Inpatient	0	237	8	1	174	12	346	Inpatient No ICU Severe Disease	0	3.47	68.5	2.31	0.29	50.29	3.47
2020-12-13	No ICU	No Severe Disease	Inpatient	1	132	1	3	91	2	348	Inpatient No ICU No Severe Disease	0.29	0.57	37.93	0.29	0.86	26.15	0.57
2021-10-03	No ICU	Severe Disease	Inpatient	13	248	3	1	200	12	349	Inpatient No ICU Severe Disease	3.72	3.44	71.06	0.86	0.29	57.31	3.44
2021-09-26	No ICU	Severe Disease	Inpatient	16	265	3	2	208	18	352	Inpatient No ICU Severe Disease	4.55	5.11	75.28	0.85	0.57	59.09	5.11
2020-09-20	No ICU	No Severe Disease	Outpatient	0	24	4	0	0	0	353	Outpatient No ICU No Severe Disease	0	0	6.8	1.13	0	0	0
2020-09-27	No ICU	No Severe Disease	Outpatient	0	19	2	0	0	0	356	Outpatient No ICU No Severe Disease	0	0	5.34	0.56	0	0	0
2021-04-25	No ICU	No Severe Disease	Outpatient	0	17	2	2	0	0	361	Outpatient No ICU No Severe Disease	0	0	4.71	0.55	0.55	0	0
2020-12-06	No ICU	No Severe Disease	Inpatient	1	135	4	2	81	0	365	Inpatient No ICU No Severe Disease	0.27	0	36.99	1.1	0.55	22.19	0
2021-12-05	No ICU	Severe Disease	Inpatient	20	283	4	1	229	10	365	Inpatient No ICU Severe Disease	5.48	2.74	77.53	1.1	0.27	62.74	2.74
2021-02-07	No ICU	Severe Disease	Inpatient	3	249	4	1	200	5	366	Inpatient No ICU Severe Disease	0.82	1.37	68.03	1.09	0.27	54.64	1.37
2021-04-18	No ICU	No Severe Disease	Outpatient	0	27	1	2	0	0	367	Outpatient No ICU No Severe Disease	0	0	7.36	0.27	0.54	0	0
2021-03-07	No ICU	No Severe Disease	Outpatient	0	24	3	0	0	0	371	Outpatient No ICU No Severe Disease	0	0	6.47	0.81	0	0	0
2020-08-16	No ICU	No Severe Disease	Outpatient	0	16	4	1	0	0	373	Outpatient No ICU No Severe Disease	0	0	4.29	1.07	0.27	0	0
2021-03-28	No ICU	No Severe Disease	Outpatient	0	19	5	1	0	0	379	Outpatient No ICU No Severe Disease	0	0	5.01	1.32	0.26	0	0
2021-12-19	No ICU	Severe Disease	Inpatient	12	278	6	3	218	13	379	Inpatient No ICU Severe Disease	3.17	3.43	73.35	1.58	0.79	57.52	3.43
2022-03-06	No ICU	No Severe Disease	Outpatient	0	13	4	2	0	1	379	Outpatient No ICU No Severe Disease	0	0.26	3.43	1.06	0.53	0	0.26
2022-02-13	No ICU	Severe Disease	Inpatient	7	207	7	1	181	5	390	Inpatient No ICU Severe Disease	1.79	1.28	53.08	1.79	0.26	46.41	1.28
2021-02-28	No ICU	No Severe Disease	Outpatient	0	31	2	3	0	0	392	Outpatient No ICU No Severe Disease	0	0	7.91	0.51	0.77	0	0
2020-06-14	No ICU	No Severe Disease	Outpatient	0	10	1	2	0	0	394	Outpatient No ICU No Severe Disease	0	0	2.54	0.25	0.51	0	0
2020-11-01	No ICU	Severe Disease	Inpatient	0	291	5	2	255	0	399	Inpatient No ICU Severe Disease	0	0	72.93	1.25	0.5	63.91	0
2022-04-10	No ICU	No Severe Disease	Outpatient	0	13	7	0	0	0	402	Outpatient No ICU No Severe Disease	0	0	3.23	1.74	0	0	0
2021-04-11	No ICU	No Severe Disease	Outpatient	0	23	3	1	0	0	404	Outpatient No ICU No Severe Disease	0	0	5.69	0.74	0.25	0	0
2021-01-03	No ICU	No Severe Disease	Inpatient	1	160	5	4	89	2	407	Inpatient No ICU No Severe Disease	0.25	0.49	39.31	1.23	0.98	21.87	0.49
2021-09-19	No ICU	Severe Disease	Inpatient	24	311	2	2	262	15	409	Inpatient No ICU Severe Disease	5.87	3.67	76.04	0.49	0.49	64.06	3.67
2020-08-09	No ICU	No Severe Disease	Outpatient	0	19	3	2	0	0	412	Outpatient No ICU No Severe Disease	0	0	4.61	0.73	0.49	0	0
2022-02-13	No ICU	No Severe Disease	Inpatient	1	118	1	2	93	0	413	Inpatient No ICU No Severe Disease	0.24	0	28.57	0.24	0.48	22.52	0
2021-03-21	No ICU	No Severe Disease	Outpatient	0	24	7	3	0	0	419	Outpatient No ICU No Severe Disease	0	0	5.73	1.67	0.72	0	0
2021-04-04	No ICU	No Severe Disease	Outpatient	0	23	3	1	0	0	426	Outpatient No ICU No Severe Disease	0	0	5.4	0.7	0.23	0	0
2021-02-14	No ICU	No Severe Disease	Outpatient	0	20	4	2	0	0	437	Outpatient No ICU No Severe Disease	0	0	4.58	0.92	0.46	0	0
2021-07-11	No ICU	No Severe Disease	Outpatient	0	38	1	3	0	0	438	Outpatient No ICU No Severe Disease	0	0	8.68	0.23	0.68	0	0
2021-09-12	No ICU	Severe Disease	Inpatient	26	343	2	0	292	17	438	Inpatient No ICU Severe Disease	5.94	3.88	78.31	0.46	0	66.67	3.88
2021-12-26	No ICU	Severe Disease	Outpatient	0	41	1	0	0	0	439	Outpatient No ICU Severe Disease	0	0	9.34	0.23	0	0	0
2021-08-01	No ICU	Severe Disease	Inpatient	4	358	4	10	301	37	442	Inpatient No ICU Severe Disease	0.9	8.37	81	0.9	2.26	68.1	8.37
2021-02-21	No ICU	No Severe Disease	Outpatient	0	32	3	1	0	1	464	Outpatient No ICU No Severe Disease	0	0.22	6.9	0.65	0.22	0	0.22
2022-01-23	No ICU	Severe Disease	Outpatient	0	34	3	1	0	0	484	Outpatient No ICU Severe Disease	0	0	7.02	0.62	0.21	0	0
2022-02-06	No ICU	No Severe Disease	Inpatient	0	117	4	2	122	0	488	Inpatient No ICU No Severe Disease	0	0	23.98	0.82	0.41	25	0
2021-01-31	No ICU	Severe Disease	Inpatient	3	346	4	5	280	4	490	Inpatient No ICU Severe Disease	0.61	0.82	70.61	0.82	1.02	57.14	0.82
2021-09-05	No ICU	Severe Disease	Inpatient	28	394	5	2	332	25	495	Inpatient No ICU Severe Disease	5.66	5.05	79.6	1.01	0.4	67.07	5.05
2020-08-02	No ICU	No Severe Disease	Outpatient	0	26	6	0	0	0	505	Outpatient No ICU No Severe Disease	0	0	5.15	1.19	0	0	0
2022-02-27	No ICU	No Severe Disease	Outpatient	0	29	4	0	0	0	506	Outpatient No ICU No Severe Disease	0	0	5.73	0.79	0	0	0
2021-12-26	No ICU	No Severe Disease	Inpatient	3	150	8	6	135	0	507	Inpatient No ICU No Severe Disease	0.59	0	29.59	1.58	1.18	26.63	0
2020-10-04	No ICU	No Severe Disease	Outpatient	0	27	7	1	0	1	512	Outpatient No ICU No Severe Disease	0	0.2	5.27	1.37	0.2	0	0.2
2020-11-08	No ICU	Severe Disease	Inpatient	0	395	8	3	344	1	512	Inpatient No ICU Severe Disease	0	0.2	77.15	1.56	0.59	67.19	0.2
2022-02-06	No ICU	Severe Disease	Inpatient	11	306	10	2	273	4	521	Inpatient No ICU Severe Disease	2.11	0.77	58.73	1.92	0.38	52.4	0.77
2022-01-02	No ICU	Severe Disease	Outpatient	0	39	6	3	0	0	526	Outpatient No ICU Severe Disease	0	0	7.41	1.14	0.57	0	0
2020-10-11	No ICU	No Severe Disease	Outpatient	0	31	4	0	0	0	527	Outpatient No ICU No Severe Disease	0	0	5.88	0.76	0	0	0
2021-08-08	No ICU	Severe Disease	Inpatient	5	442	2	7	376	31	533	Inpatient No ICU Severe Disease	0.94	5.82	82.93	0.38	1.31	70.54	5.82
2020-07-26	No ICU	No Severe Disease	Outpatient	0	31	3	1	0	0	540	Outpatient No ICU No Severe Disease	0	0	5.74	0.56	0.19	0	0
2022-01-16	No ICU	Severe Disease	Outpatient	0	36	2	2	0	0	541	Outpatient No ICU Severe Disease	0	0	6.65	0.37	0.37	0	0
2021-08-29	No ICU	Severe Disease	Inpatient	33	446	5	8	375	26	544	Inpatient No ICU Severe Disease	6.07	4.78	81.99	0.92	1.47	68.93	4.78
2021-08-15	No ICU	Severe Disease	Inpatient	11	441	5	3	381	32	560	Inpatient No ICU Severe Disease	1.96	5.71	78.75	0.89	0.54	68.04	5.71
2022-04-17	No ICU	No Severe Disease	Outpatient	0	25	3	0	0	0	581	Outpatient No ICU No Severe Disease	0	0	4.3	0.52	0	0	0
2021-08-22	No ICU	Severe Disease	Inpatient	27	452	6	9	389	31	585	Inpatient No ICU Severe Disease	4.62	5.3	77.26	1.03	1.54	66.5	5.3
2022-01-30	No ICU	No Severe Disease	Inpatient	1	151	12	4	154	0	587	Inpatient No ICU No Severe Disease	0.17	0	25.72	2.04	0.68	26.24	0
2021-01-24	No ICU	Severe Disease	Inpatient	2	417	4	7	337	6	590	Inpatient No ICU Severe Disease	0.34	1.02	70.68	0.68	1.19	57.12	1.02
2020-11-15	No ICU	Severe Disease	Inpatient	0	447	9	2	371	1	593	Inpatient No ICU Severe Disease	0	0.17	75.38	1.52	0.34	62.56	0.17
2020-06-21	No ICU	No Severe Disease	Outpatient	0	17	9	0	0	1	598	Outpatient No ICU No Severe Disease	0	0.17	2.84	1.51	0	0	0.17
2022-01-09	No ICU	Severe Disease	Outpatient	0	48	5	2	0	0	601	Outpatient No ICU Severe Disease	0	0	7.99	0.83	0.33	0	0
2021-10-24	No ICU	No Severe Disease	Outpatient	0	27	4	0	0	0	607	Outpatient No ICU No Severe Disease	0	0	4.45	0.66	0	0	0
2021-02-07	No ICU	No Severe Disease	Outpatient	0	22	7	4	0	0	619	Outpatient No ICU No Severe Disease	0	0	3.55	1.13	0.65	0	0
2021-10-17	No ICU	No Severe Disease	Outpatient	0	32	7	0	0	1	625	Outpatient No ICU No Severe Disease	0	0.16	5.12	1.12	0	0	0.16
2021-10-31	No ICU	No Severe Disease	Outpatient	0	25	5	1	0	0	626	Outpatient No ICU No Severe Disease	0	0	3.99	0.8	0.16	0	0
2021-10-10	No ICU	No Severe Disease	Outpatient	0	33	10	2	0	0	632	Outpatient No ICU No Severe Disease	0	0	5.22	1.58	0.32	0	0
2020-11-22	No ICU	Severe Disease	Inpatient	0	479	3	6	378	3	638	Inpatient No ICU Severe Disease	0	0.47	75.08	0.47	0.94	59.25	0.47
2020-10-18	No ICU	No Severe Disease	Outpatient	0	33	6	0	0	0	647	Outpatient No ICU No Severe Disease	0	0	5.1	0.93	0	0	0
2021-07-18	No ICU	No Severe Disease	Outpatient	0	47	3	6	0	0	661	Outpatient No ICU No Severe Disease	0	0	7.11	0.45	0.91	0	0
2021-11-07	No ICU	No Severe Disease	Outpatient	0	41	5	1	0	1	663	Outpatient No ICU No Severe Disease	0	0.15	6.18	0.75	0.15	0	0.15
2021-12-26	No ICU	Severe Disease	Inpatient	15	471	4	10	414	11	686	Inpatient No ICU Severe Disease	2.19	1.6	68.66	0.58	1.46	60.35	1.6
2022-01-30	No ICU	Severe Disease	Inpatient	24	438	6	8	394	11	686	Inpatient No ICU Severe Disease	3.5	1.6	63.85	0.87	1.17	57.43	1.6
2022-02-20	No ICU	No Severe Disease	Outpatient	0	36	7	2	0	1	689	Outpatient No ICU No Severe Disease	0	0.15	5.22	1.02	0.29	0	0.15
2020-07-19	No ICU	No Severe Disease	Outpatient	0	32	3	0	0	0	700	Outpatient No ICU No Severe Disease	0	0	4.57	0.43	0	0	0
2022-01-23	No ICU	No Severe Disease	Inpatient	4	180	11	7	198	4	714	Inpatient No ICU No Severe Disease	0.56	0.56	25.21	1.54	0.98	27.73	0.56
2020-06-28	No ICU	No Severe Disease	Outpatient	0	25	4	1	0	0	715	Outpatient No ICU No Severe Disease	0	0	3.5	0.56	0.14	0	0
2021-01-17	No ICU	Severe Disease	Inpatient	3	526	9	7	434	10	718	Inpatient No ICU Severe Disease	0.42	1.39	73.26	1.25	0.97	60.45	1.39
2021-11-21	No ICU	No Severe Disease	Outpatient	0	41	6	2	0	0	724	Outpatient No ICU No Severe Disease	0	0	5.66	0.83	0.28	0	0
2020-10-25	No ICU	No Severe Disease	Outpatient	0	42	3	3	0	0	729	Outpatient No ICU No Severe Disease	0	0	5.76	0.41	0.41	0	0
2020-12-20	No ICU	Severe Disease	Inpatient	2	566	8	8	456	5	745	Inpatient No ICU Severe Disease	0.27	0.67	75.97	1.07	1.07	61.21	0.67
2020-11-29	No ICU	Severe Disease	Inpatient	0	548	8	4	438	3	749	Inpatient No ICU Severe Disease	0	0.4	73.16	1.07	0.53	58.48	0.4
2021-10-03	No ICU	No Severe Disease	Outpatient	0	41	11	0	0	1	757	Outpatient No ICU No Severe Disease	0	0.13	5.42	1.45	0	0	0.13
2021-01-31	No ICU	No Severe Disease	Outpatient	0	49	4	2	0	1	766	Outpatient No ICU No Severe Disease	0	0.13	6.4	0.52	0.26	0	0.13
2022-04-24	No ICU	No Severe Disease	Outpatient	0	36	5	0	0	0	782	Outpatient No ICU No Severe Disease	0	0	4.6	0.64	0	0	0
2020-12-13	No ICU	Severe Disease	Inpatient	7	607	1	8	471	1	786	Inpatient No ICU Severe Disease	0.89	0.13	77.23	0.13	1.02	59.92	0.13
2022-01-02	No ICU	No Severe Disease	Inpatient	2	224	17	8	230	8	788	Inpatient No ICU No Severe Disease	0.25	1.02	28.43	2.16	1.02	29.19	1.02
2021-01-10	No ICU	Severe Disease	Inpatient	4	606	11	6	490	11	806	Inpatient No ICU Severe Disease	0.5	1.36	75.19	1.36	0.74	60.79	1.36
2022-01-16	No ICU	No Severe Disease	Inpatient	5	252	14	5	247	2	815	Inpatient No ICU No Severe Disease	0.61	0.25	30.92	1.72	0.61	30.31	0.25
2020-12-06	No ICU	Severe Disease	Inpatient	10	620	6	9	491	0	827	Inpatient No ICU Severe Disease	1.21	0	74.97	0.73	1.09	59.37	0
2021-11-14	No ICU	No Severe Disease	Outpatient	0	49	7	2	0	0	846	Outpatient No ICU No Severe Disease	0	0	5.79	0.83	0.24	0	0
2021-01-03	No ICU	Severe Disease	Inpatient	6	671	4	3	560	6	858	Inpatient No ICU Severe Disease	0.7	0.7	78.21	0.47	0.35	65.27	0.7
2020-12-27	No ICU	Severe Disease	Inpatient	4	637	9	6	549	9	859	Inpatient No ICU Severe Disease	0.47	1.05	74.16	1.05	0.7	63.91	1.05
2020-07-12	No ICU	No Severe Disease	Outpatient	0	35	7	1	0	0	866	Outpatient No ICU No Severe Disease	0	0	4.04	0.81	0.12	0	0
2021-09-26	No ICU	No Severe Disease	Outpatient	0	44	14	1	0	0	891	Outpatient No ICU No Severe Disease	0	0	4.94	1.57	0.11	0	0
2020-07-05	No ICU	No Severe Disease	Outpatient	0	32	1	1	0	0	896	Outpatient No ICU No Severe Disease	0	0	3.57	0.11	0.11	0	0
2022-01-09	No ICU	No Severe Disease	Inpatient	1	269	7	7	284	5	914	Inpatient No ICU No Severe Disease	0.11	0.55	29.43	0.77	0.77	31.07	0.55
2022-01-23	No ICU	Severe Disease	Inpatient	30	592	11	6	523	25	945	Inpatient No ICU Severe Disease	3.17	2.65	62.65	1.16	0.63	55.34	2.65
2021-07-25	No ICU	No Severe Disease	Outpatient	0	65	4	7	0	0	954	Outpatient No ICU No Severe Disease	0	0	6.81	0.42	0.73	0	0
2022-01-02	No ICU	Severe Disease	Inpatient	36	631	3	17	581	23	994	Inpatient No ICU Severe Disease	3.62	2.31	63.48	0.3	1.71	58.45	2.31
2021-09-19	No ICU	No Severe Disease	Outpatient	0	45	3	2	0	0	996	Outpatient No ICU No Severe Disease	0	0	4.52	0.3	0.2	0	0
2020-11-01	No ICU	No Severe Disease	Outpatient	0	53	13	4	0	0	998	Outpatient No ICU No Severe Disease	0	0	5.31	1.3	0.4	0	0
2021-01-24	No ICU	No Severe Disease	Outpatient	0	59	7	1	0	0	1002	Outpatient No ICU No Severe Disease	0	0	5.89	0.7	0.1	0	0
2022-02-13	No ICU	No Severe Disease	Outpatient	0	45	8	5	0	0	1008	Outpatient No ICU No Severe Disease	0	0	4.46	0.79	0.5	0	0
2021-12-05	No ICU	No Severe Disease	Outpatient	1	42	6	3	0	0	1016	Outpatient No ICU No Severe Disease	0.1	0	4.13	0.59	0.3	0	0
2021-11-28	No ICU	No Severe Disease	Outpatient	0	47	12	0	0	1	1017	Outpatient No ICU No Severe Disease	0	0.1	4.62	1.18	0	0	0.1
2022-01-16	No ICU	Severe Disease	Inpatient	33	662	11	17	627	28	1038	Inpatient No ICU Severe Disease	3.18	2.7	63.78	1.06	1.64	60.4	2.7
2022-01-09	No ICU	Severe Disease	Inpatient	28	705	6	12	630	21	1063	Inpatient No ICU Severe Disease	2.63	1.98	66.32	0.56	1.13	59.27	1.98
2021-09-12	No ICU	No Severe Disease	Outpatient	0	59	6	4	0	0	1111	Outpatient No ICU No Severe Disease	0	0	5.31	0.54	0.36	0	0
2020-11-22	No ICU	No Severe Disease	Outpatient	0	69	7	2	0	2	1210	Outpatient No ICU No Severe Disease	0	0.17	5.7	0.58	0.17	0	0.17
2020-11-08	No ICU	No Severe Disease	Outpatient	0	59	19	1	0	1	1241	Outpatient No ICU No Severe Disease	0	0.08	4.75	1.53	0.08	0	0.08
2021-01-17	No ICU	No Severe Disease	Outpatient	0	84	14	7	0	0	1245	Outpatient No ICU No Severe Disease	0	0	6.75	1.12	0.56	0	0
2021-12-12	No ICU	No Severe Disease	Outpatient	0	58	6	4	0	0	1291	Outpatient No ICU No Severe Disease	0	0	4.49	0.46	0.31	0	0
2021-08-01	No ICU	No Severe Disease	Outpatient	0	94	12	12	0	1	1309	Outpatient No ICU No Severe Disease	0	0.08	7.18	0.92	0.92	0	0.08
2021-09-05	No ICU	No Severe Disease	Outpatient	0	108	10	1	0	1	1342	Outpatient No ICU No Severe Disease	0	0.07	8.05	0.75	0.07	0	0.07
2020-12-20	No ICU	No Severe Disease	Outpatient	0	91	8	5	0	1	1343	Outpatient No ICU No Severe Disease	0	0.07	6.78	0.6	0.37	0	0.07
2020-11-15	No ICU	No Severe Disease	Outpatient	0	77	9	3	0	0	1375	Outpatient No ICU No Severe Disease	0	0	5.6	0.65	0.22	0	0
2021-01-10	No ICU	No Severe Disease	Outpatient	0	98	14	5	0	1	1467	Outpatient No ICU No Severe Disease	0	0.07	6.68	0.95	0.34	0	0.07
2022-02-06	No ICU	No Severe Disease	Outpatient	0	85	22	1	0	1	1472	Outpatient No ICU No Severe Disease	0	0.07	5.77	1.49	0.07	0	0.07
2021-08-08	No ICU	No Severe Disease	Outpatient	0	78	5	8	0	0	1492	Outpatient No ICU No Severe Disease	0	0	5.23	0.34	0.54	0	0
2020-12-06	No ICU	No Severe Disease	Outpatient	0	92	9	3	0	2	1503	Outpatient No ICU No Severe Disease	0	0.13	6.12	0.6	0.2	0	0.13
2021-08-29	No ICU	No Severe Disease	Outpatient	0	82	17	4	0	0	1507	Outpatient No ICU No Severe Disease	0	0	5.44	1.13	0.27	0	0
2021-08-22	No ICU	No Severe Disease	Outpatient	0	99	18	3	0	1	1562	Outpatient No ICU No Severe Disease	0	0.06	6.34	1.15	0.19	0	0.06
2020-11-29	No ICU	No Severe Disease	Outpatient	0	85	11	3	0	2	1565	Outpatient No ICU No Severe Disease	0	0.13	5.43	0.7	0.19	0	0.13
2021-08-15	No ICU	No Severe Disease	Outpatient	0	79	18	7	0	0	1576	Outpatient No ICU No Severe Disease	0	0	5.01	1.14	0.44	0	0
2020-12-13	No ICU	No Severe Disease	Outpatient	0	113	11	7	0	0	1589	Outpatient No ICU No Severe Disease	0	0	7.11	0.69	0.44	0	0
2020-12-27	No ICU	No Severe Disease	Outpatient	0	109	14	11	0	2	1737	Outpatient No ICU No Severe Disease	0	0.12	6.28	0.81	0.63	0	0.12
2021-01-03	No ICU	No Severe Disease	Outpatient	0	131	19	5	0	2	1996	Outpatient No ICU No Severe Disease	0	0.1	6.56	0.95	0.25	0	0.1
2022-01-30	No ICU	No Severe Disease	Outpatient	0	110	13	2	0	2	2213	Outpatient No ICU No Severe Disease	0	0.09	4.97	0.59	0.09	0	0.09
2021-12-19	No ICU	No Severe Disease	Outpatient	0	107	25	5	0	2	2881	Outpatient No ICU No Severe Disease	0	0.07	3.71	0.87	0.17	0	0.07
2022-01-23	No ICU	No Severe Disease	Outpatient	0	184	25	7	0	2	3529	Outpatient No ICU No Severe Disease	0	0.06	5.21	0.71	0.2	0	0.06
2022-01-16	No ICU	No Severe Disease	Outpatient	0	237	48	11	0	1	4771	Outpatient No ICU No Severe Disease	0	0.02	4.97	1.01	0.23	0	0.02
2021-12-26	No ICU	No Severe Disease	Outpatient	0	254	34	8	0	1	6468	Outpatient No ICU No Severe Disease	0	0.02	3.93	0.53	0.12	0	0.02
2022-01-09	No ICU	No Severe Disease	Outpatient	0	301	73	13	0	4	6614	Outpatient No ICU No Severe Disease	0	0.06	4.55	1.1	0.2	0	0.06
2022-01-02	No ICU	No Severe Disease	Outpatient	0	319	58	18	0	5	7924	Outpatient No ICU No Severe Disease	0	0.06	4.03	0.73	0.23	0	0.06

## Sheet: Treatment - slopes
Group	BiweeklySlope	Treatment	T1	T2
Inpatient ICU Severe Disease	3.33	baricitinib	2021-08-01	2021-11-01
Inpatient No ICU No Severe Disease	0.02	baricitinib	2021-08-01	2021-11-01
Inpatient No ICU Severe Disease	0.62	baricitinib	2021-08-01	2021-11-01
Outpatient No ICU No Severe Disease	0	baricitinib	2021-08-01	2021-11-01
Inpatient ICU Severe Disease	-0.82	dexamethasone	2021-05-01	2021-07-01
Inpatient No ICU No Severe Disease	4.06	dexamethasone	2021-05-01	2021-07-01
Inpatient No ICU Severe Disease	1.7	dexamethasone	2021-05-01	2021-07-01
Outpatient No ICU No Severe Disease	-0.14	dexamethasone	2021-05-01	2021-07-01
Inpatient ICU Severe Disease	0.34	remdesivir	2021-04-01	2021-07-01
Inpatient No ICU No Severe Disease	-0.01	remdesivir	2021-04-01	2021-07-01
Inpatient No ICU Severe Disease	-0.32	remdesivir	2021-04-01	2021-07-01
Outpatient No ICU No Severe Disease	0	remdesivir	2021-04-01	2021-07-01
Inpatient ICU Severe Disease	-1.7	tocilizumab	2020-04-01	2020-09-01
Inpatient No ICU No Severe Disease	-0.08	tocilizumab	2020-04-01	2020-09-01
Inpatient No ICU Severe Disease	-0.45	tocilizumab	2020-04-01	2020-09-01
Outpatient No ICU No Severe Disease	-0.01	tocilizumab	2020-04-01	2020-09-01
Inpatient ICU Severe Disease	2.39	tocilizumab	2021-01-01	2021-08-01
Inpatient No ICU No Severe Disease	0.03	tocilizumab	2021-01-01	2021-08-01
Inpatient No ICU Severe Disease	0.36	tocilizumab	2021-01-01	2021-08-01
Outpatient No ICU No Severe Disease	0	tocilizumab	2021-01-01	2021-08-01

## Sheet: TreatmentSum with key milestone
FirstDayOfWeek	ICU	SevereDisease	VisitType	baricitinib	dexamethasone	hydroxychloroquine	ivermectin	remdesivir	tocilizumab	Total	baricitinib_pct	dexamethasone_pct	hydroxychloroquine_pct	ivermectin_pct	remdesivir_pct	tocilizumab_pct	baricitinib_rec	dexamethasone_rec	hydroxychloroquine_rec	ivermectin_rec	remdesivir_rec	tocilizumab_rec	General comments re NIH
2020-03-01	No ICU	Severe Disease	Outpatient	0	0	0	0	0	0	1	0	0	0	0	0	0
2020-03-01	ICU	No Severe Disease	Inpatient	0	1	1	0	0	0	2	0	50	50	0	0	0
2020-03-01	No ICU	No Severe Disease	Inpatient	0	0	0	0	0	0	2	0	0	0	0	0	0
2020-03-01	ICU	Severe Disease	Inpatient	0	0	1	0	0	0	3	0	0	33.33	0	0	0
2020-03-01	No ICU	Severe Disease	Inpatient	0	4	0	0	3	0	9	0	44.44	0	0	33.33	0
2020-03-08	No ICU	Severe Disease	Outpatient	0	0	0	0	0	0	3	0	0	0	0	0	0
2020-03-08	ICU	No Severe Disease	Inpatient	0	0	1	0	0	0	5	0	0	20	0	0	0
2020-03-08	No ICU	No Severe Disease	Inpatient	0	1	1	0	0	0	9	0	11.11	11.11	0	0	0
2020-03-08	ICU	Severe Disease	Inpatient	0	1	9	0	0	3	12	0	8.33	75	0	0	25
2020-03-08	No ICU	Severe Disease	Inpatient	1	6	11	0	3	1	17	5.88	35.29	64.71	0	17.65	5.88
2020-03-08	No ICU	No Severe Disease	Outpatient	0	0	0	0	0	0	28	0	0	0	0	0	0
2020-03-15	ICU	No Severe Disease	Inpatient	0	1	6	0	0	1	11	0	9.09	54.55	0	0	9.09
2020-03-15	No ICU	Severe Disease	Outpatient	0	2	1	0	0	0	17	0	11.76	5.88	0	0	0
2020-03-15	No ICU	No Severe Disease	Inpatient	0	2	10	0	0	0	35	0	5.71	28.57	0	0	0
2020-03-15	ICU	Severe Disease	Inpatient	0	9	33	0	0	3	46	0	19.57	71.74	0	0	6.52
2020-03-15	No ICU	Severe Disease	Inpatient	1	12	28	0	1	1	67	1.49	17.91	41.79	0	1.49	1.49
2020-03-15	No ICU	No Severe Disease	Outpatient	0	2	2	0	0	0	192	0	1.04	1.04	0	0	0
2020-03-22	No ICU	Severe Disease	Outpatient	0	0	0	0	0	0	34	0	0	0	0	0	0
2020-03-22	ICU	No Severe Disease	Inpatient	0	5	28	0	0	3	46	0	10.87	60.87	0	0	6.52
2020-03-22	No ICU	No Severe Disease	Inpatient	0	9	40	0	1	0	117	0	7.69	34.19	0	0.85	0
2020-03-22	ICU	Severe Disease	Inpatient	7	19	128	2	6	24	157	4.46	12.1	81.53	1.27	3.82	15.29
2020-03-22	No ICU	Severe Disease	Inpatient	6	24	112	2	9	3	209	2.87	11.48	53.59	0.96	4.31	1.44
2020-03-22	No ICU	No Severe Disease	Outpatient	0	4	4	0	0	0	299	0	1.34	1.34	0	0	0
2020-03-29	ICU	No Severe Disease	Inpatient	0	3	22	0	1	2	32	0	9.38	68.75	0	3.12	6.25			3/28/2020 FDA EUA
2020-03-29	No ICU	No Severe Disease	Inpatient	0	15	40	0	2	0	101	0	14.85	39.6	0	1.98	0
2020-03-29	No ICU	Severe Disease	Outpatient	0	0	2	0	0	0	114	0	0	1.75	0	0	0
2020-03-29	ICU	Severe Disease	Inpatient	1	26	110	3	5	32	143	0.7	18.18	76.92	2.1	3.5	22.38
2020-03-29	No ICU	Severe Disease	Inpatient	1	22	199	0	2	0	305	0.33	7.21	65.25	0	0.66	0
2020-03-29	No ICU	No Severe Disease	Outpatient	0	3	4	0	0	0	335	0	0.9	1.19	0	0	0
2020-04-05	ICU	No Severe Disease	Inpatient	0	4	20	0	0	1	30	0	13.33	66.67	0	0	3.33
2020-04-05	No ICU	No Severe Disease	Inpatient	0	6	27	0	1	0	81	0	7.41	33.33	0	1.23	0
2020-04-05	ICU	Severe Disease	Inpatient	0	13	100	2	6	28	130	0	10	76.92	1.54	4.62	21.54
2020-04-05	No ICU	Severe Disease	Outpatient	0	0	1	0	0	0	132	0	0	0.76	0	0	0
2020-04-05	No ICU	Severe Disease	Inpatient	0	16	155	3	8	10	256	0	6.25	60.55	1.17	3.12	3.91
2020-04-05	No ICU	No Severe Disease	Outpatient	0	2	4	0	0	0	292	0	0.68	1.37	0	0	0
2020-04-12	ICU	No Severe Disease	Inpatient	0	2	9	0	0	6	24	0	8.33	37.5	0	0	25
2020-04-12	No ICU	No Severe Disease	Inpatient	0	4	14	0	0	2	68	0	5.88	20.59	0	0	2.94
2020-04-12	ICU	Severe Disease	Inpatient	0	12	49	1	1	22	92	0	13.04	53.26	1.09	1.09	23.91
2020-04-12	No ICU	Severe Disease	Outpatient	0	0	1	0	0	0	120	0	0	0.83	0	0	0
2020-04-12	No ICU	Severe Disease	Inpatient	0	18	90	1	5	19	208	0	8.65	43.27	0.48	2.4	9.13
2020-04-12	No ICU	No Severe Disease	Outpatient	0	3	0	0	0	0	239	0	1.26	0	0	0	0
2020-04-19	ICU	No Severe Disease	Inpatient	0	4	3	0	1	1	17	0	23.53	17.65	0	5.88	5.88
2020-04-19	ICU	Severe Disease	Inpatient	0	6	21	0	3	13	79	0	7.59	26.58	0	3.8	16.46
2020-04-19	No ICU	No Severe Disease	Inpatient	0	10	18	1	2	1	88	0	11.36	20.45	1.14	2.27	1.14
2020-04-19	No ICU	Severe Disease	Outpatient	0	0	1	0	0	0	144	0	0	0.69	0	0	0
2020-04-19	No ICU	Severe Disease	Inpatient	0	18	52	1	6	5	187	0	9.63	27.81	0.53	3.21	2.67
2020-04-19	No ICU	No Severe Disease	Outpatient	0	6	0	0	0	0	276	0	2.17	0	0	0	0		Only ARDS	No rec x no HCQ/AZ		No rec	No rec	First set of NIH recs was 4/21/2020. Recs were only about mod/severe, rec was no Rx for mild
2020-04-26	ICU	No Severe Disease	Inpatient	0	2	1	1	1	1	17	0	11.76	5.88	5.88	5.88	5.88
2020-04-26	ICU	Severe Disease	Inpatient	0	5	13	0	9	19	67	0	7.46	19.4	0	13.43	28.36
2020-04-26	No ICU	No Severe Disease	Inpatient	0	12	4	0	2	2	87	0	13.79	4.6	0	2.3	2.3
2020-04-26	No ICU	Severe Disease	Outpatient	0	1	0	0	0	0	129	0	0.78	0	0	0	0
2020-04-26	No ICU	Severe Disease	Inpatient	0	12	15	0	4	14	157	0	7.64	9.55	0	2.55	8.92
2020-04-26	No ICU	No Severe Disease	Outpatient	0	0	2	2	0	1	236	0	0	0.85	0.85	0	0.42
2020-05-03	ICU	No Severe Disease	Inpatient	0	1	7	0	3	1	17	0	5.88	41.18	0	17.65	5.88					5/1/2020 FDA EUA following Gilead announcement 4/29
2020-05-03	No ICU	No Severe Disease	Inpatient	0	8	5	1	1	0	67	0	11.94	7.46	1.49	1.49	0
2020-05-03	ICU	Severe Disease	Inpatient	0	9	9	1	29	11	73	0	12.33	12.33	1.37	39.73	15.07
2020-05-03	No ICU	Severe Disease	Outpatient	0	2	0	0	0	0	126	0	1.59	0	0	0	0
2020-05-03	No ICU	Severe Disease	Inpatient	0	13	15	3	12	5	127	0	10.24	11.81	2.36	9.45	3.94
2020-05-03	No ICU	No Severe Disease	Outpatient	0	4	0	1	0	0	252	0	1.59	0	0.4	0	0
2020-05-10	ICU	No Severe Disease	Inpatient	0	1	3	0	2	0	19	0	5.26	15.79	0	10.53	0		5/5/2020 prelim evidence of efficacy?
2020-05-10	No ICU	No Severe Disease	Inpatient	0	7	4	1	1	0	60	0	11.67	6.67	1.67	1.67	0
2020-05-10	ICU	Severe Disease	Inpatient	0	10	9	0	28	8	61	0	16.39	14.75	0	45.9	13.11
2020-05-10	No ICU	Severe Disease	Outpatient	0	1	0	0	0	0	95	0	1.05	0	0	0	0
2020-05-10	No ICU	Severe Disease	Inpatient	0	8	10	2	27	7	117	0	6.84	8.55	1.71	23.08	5.98
2020-05-10	No ICU	No Severe Disease	Outpatient	0	1	0	0	0	0	198	0	0.51	0	0	0	0
2020-05-17	ICU	No Severe Disease	Inpatient	0	7	0	0	3	0	22	0	31.82	0	0	13.64	0		5/12/2020 only ARDS			5/12/2020 NIH rec inpt on O2 or worse
2020-05-17	ICU	Severe Disease	Inpatient	0	5	2	0	27	7	52	0	9.62	3.85	0	51.92	13.46
2020-05-17	No ICU	No Severe Disease	Inpatient	0	8	1	0	5	1	76	0	10.53	1.32	0	6.58	1.32
2020-05-17	No ICU	Severe Disease	Outpatient	0	0	0	0	0	0	81	0	0	0	0	0	0
2020-05-17	No ICU	Severe Disease	Inpatient	0	16	4	0	24	2	113	0	14.16	3.54	0	21.24	1.77
2020-05-17	No ICU	No Severe Disease	Outpatient	0	2	1	0	0	0	186	0	1.08	0.54	0	0	0
2020-05-24	ICU	No Severe Disease	Inpatient	0	1	0	0	4	0	17	0	5.88	0	0	23.53	0					5/22/2020 NEJM paper prelim results
2020-05-24	ICU	Severe Disease	Inpatient	0	5	0	0	28	3	49	0	10.2	0	0	57.14	6.12
2020-05-24	No ICU	Severe Disease	Outpatient	0	0	1	0	0	0	62	0	0	1.61	0	0	0
2020-05-24	No ICU	No Severe Disease	Inpatient	0	10	2	0	5	1	71	0	14.08	2.82	0	7.04	1.41
2020-05-24	No ICU	Severe Disease	Inpatient	0	11	2	0	33	4	114	0	9.65	1.75	0	28.95	3.51
2020-05-24	No ICU	No Severe Disease	Outpatient	0	3	0	0	0	0	148	0	2.03	0	0	0	0
2020-05-31	ICU	No Severe Disease	Inpatient	0	3	0	0	5	0	22	0	13.64	0	0	22.73	0
2020-05-31	ICU	Severe Disease	Inpatient	1	8	0	0	23	6	39	2.56	20.51	0	0	58.97	15.38
2020-05-31	No ICU	Severe Disease	Outpatient	0	1	0	0	0	0	41	0	2.44	0	0	0	0
2020-05-31	No ICU	No Severe Disease	Inpatient	0	3	2	0	4	0	53	0	5.66	3.77	0	7.55	0
2020-05-31	No ICU	Severe Disease	Inpatient	1	10	3	1	24	1	91	1.1	10.99	3.3	1.1	26.37	1.1
2020-05-31	No ICU	No Severe Disease	Outpatient	0	3	2	0	0	0	202	0	1.49	0.99	0	0	0
2020-06-07	ICU	No Severe Disease	Inpatient	0	5	3	0	4	2	29	0	17.24	10.34	0	13.79	6.9
2020-06-07	No ICU	Severe Disease	Outpatient	0	1	0	0	0	0	38	0	2.63	0	0	0	0
2020-06-07	ICU	Severe Disease	Inpatient	1	24	1	0	32	7	51	1.96	47.06	1.96	0	62.75	13.73
2020-06-07	No ICU	Severe Disease	Inpatient	1	17	4	0	27	4	88	1.14	19.32	4.55	0	30.68	4.55			6/5/2020 RECOVERY prelim neg announced
2020-06-07	No ICU	No Severe Disease	Inpatient	0	10	4	0	6	1	90	0	11.11	4.44	0	6.67	1.11
2020-06-07	No ICU	No Severe Disease	Outpatient	0	6	3	0	0	0	198	0	3.03	1.52	0	0	0
2020-06-14	No ICU	Severe Disease	Outpatient	0	0	0	0	0	0	23	0	0	0	0	0	0			6/11/2020 NIH no HCQ or CQ
2020-06-14	ICU	No Severe Disease	Inpatient	0	6	0	0	3	0	27	0	22.22	0	0	11.11	0
2020-06-14	ICU	Severe Disease	Inpatient	1	42	0	0	36	8	67	1.49	62.69	0	0	53.73	11.94
2020-06-14	No ICU	No Severe Disease	Inpatient	0	17	3	0	10	1	109	0	15.6	2.75	0	9.17	0.92
2020-06-14	No ICU	Severe Disease	Inpatient	4	41	1	0	51	3	130	3.08	31.54	0.77	0	39.23	2.31
2020-06-14	No ICU	No Severe Disease	Outpatient	0	10	1	2	0	0	389	0	2.57	0.26	0.51	0	0
2020-06-21	ICU	No Severe Disease	Inpatient	0	12	1	0	9	1	33	0	36.36	3.03	0	27.27	3.03		6/16/2020 RECOVERY results to NHS
2020-06-21	No ICU	Severe Disease	Outpatient	0	1	2	0	0	0	51	0	1.96	3.92	0	0	0
2020-06-21	ICU	Severe Disease	Inpatient	3	90	3	2	65	18	123	2.44	73.17	2.44	1.63	52.85	14.63			6/16/2020 FDA revoked EUA
2020-06-21	No ICU	No Severe Disease	Inpatient	0	21	2	1	16	1	128	0	16.41	1.56	0.78	12.5	0.78
2020-06-21	No ICU	Severe Disease	Inpatient	4	85	1	1	69	3	214	1.87	39.72	0.47	0.47	32.24	1.4
2020-06-21	No ICU	No Severe Disease	Outpatient	0	16	9	0	0	1	588	0	2.72	1.53	0	0	0.17
2020-06-28	ICU	No Severe Disease	Inpatient	0	16	2	0	6	1	33	0	48.48	6.06	0	18.18	3.03		6/22/2020 RECOVERY preprint
2020-06-28	No ICU	Severe Disease	Outpatient	0	3	0	0	0	0	48	0	6.25	0	0	0	0
2020-06-28	ICU	Severe Disease	Inpatient	0	94	2	2	69	10	117	0	80.34	1.71	1.71	58.97	8.55		6/25/2020 NIH rec severe/critical
2020-06-28	No ICU	No Severe Disease	Inpatient	0	46	2	1	17	1	151	0	30.46	1.32	0.66	11.26	0.66
2020-06-28	No ICU	Severe Disease	Inpatient	0	198	5	2	150	8	300	0	66	1.67	0.67	50	2.67
2020-06-28	No ICU	No Severe Disease	Outpatient	0	24	4	1	0	0	699	0	3.43	0.57	0.14	0	0
2020-07-05	ICU	No Severe Disease	Inpatient	0	19	0	0	8	2	44	0	43.18	0	0	18.18	4.55
2020-07-05	No ICU	Severe Disease	Outpatient	0	2	0	0	0	0	81	0	2.47	0	0	0	0
2020-07-05	ICU	Severe Disease	Inpatient	0	137	0	0	121	17	165	0	83.03	0	0	73.33	10.3
2020-07-05	No ICU	No Severe Disease	Inpatient	0	49	3	0	13	3	188	0	26.06	1.6	0	6.91	1.6
2020-07-05	No ICU	Severe Disease	Inpatient	0	211	1	0	160	10	332	0	63.55	0.3	0	48.19	3.01
2020-07-05	No ICU	No Severe Disease	Outpatient	0	30	1	1	0	0	879	0	3.41	0.11	0.11	0	0
2020-07-12	ICU	No Severe Disease	Inpatient	0	17	0	0	12	2	41	0	41.46	0	0	29.27	4.88	7/12/2020 NIH do not use
2020-07-12	No ICU	Severe Disease	Outpatient	0	6	0	0	0	0	75	0	8	0	0	0	0
2020-07-12	ICU	Severe Disease	Inpatient	0	112	5	0	88	18	134	0	83.58	3.73	0	65.67	13.43
2020-07-12	No ICU	No Severe Disease	Inpatient	0	59	6	0	26	3	198	0	29.8	3.03	0	13.13	1.52
2020-07-12	No ICU	Severe Disease	Inpatient	0	239	8	1	175	12	351	0	68.09	2.28	0.28	49.86	3.42
2020-07-12	No ICU	No Severe Disease	Outpatient	0	34	6	1	0	0	845	0	4.02	0.71	0.12	0	0
2020-07-19	ICU	No Severe Disease	Inpatient	0	16	2	0	5	1	38	0	42.11	5.26	0	13.16	2.63
2020-07-19	No ICU	Severe Disease	Outpatient	0	2	0	0	0	0	49	0	4.08	0	0	0	0
2020-07-19	ICU	Severe Disease	Inpatient	0	112	2	2	97	25	129	0	86.82	1.55	1.55	75.19	19.38
2020-07-19	No ICU	No Severe Disease	Inpatient	0	53	6	1	21	2	158	0	33.54	3.8	0.63	13.29	1.27
2020-07-19	No ICU	Severe Disease	Inpatient	0	217	4	1	160	11	324	0	66.98	1.23	0.31	49.38	3.4
2020-07-19	No ICU	No Severe Disease	Outpatient	0	31	3	0	0	0	694	0	4.47	0.43	0	0	0
2020-07-26	ICU	No Severe Disease	Inpatient	0	14	0	0	6	1	28	0	50	0	0	21.43	3.57
2020-07-26	No ICU	Severe Disease	Outpatient	0	5	1	1	0	0	60	0	8.33	1.67	1.67	0	0
2020-07-26	ICU	Severe Disease	Inpatient	0	93	2	1	65	9	113	0	82.3	1.77	0.88	57.52	7.96
2020-07-26	No ICU	No Severe Disease	Inpatient	0	46	1	0	21	1	151	0	30.46	0.66	0	13.91	0.66
2020-07-26	No ICU	Severe Disease	Inpatient	0	188	5	0	129	6	301	0	62.46	1.66	0	42.86	1.99
2020-07-26	No ICU	No Severe Disease	Outpatient	0	28	3	1	0	0	526	0	5.32	0.57	0.19	0	0
2020-08-02	ICU	No Severe Disease	Inpatient	0	20	1	0	12	0	42	0	47.62	2.38	0	28.57	0						7/29/2020 COVACTA announce neg
2020-08-02	No ICU	Severe Disease	Outpatient	0	4	1	0	0	0	56	0	7.14	1.79	0	0	0
2020-08-02	ICU	Severe Disease	Inpatient	0	80	1	5	64	6	100	0	80	1	5	64	6
2020-08-02	No ICU	No Severe Disease	Inpatient	0	44	2	1	22	0	149	0	29.53	1.34	0.67	14.77	0
2020-08-02	No ICU	Severe Disease	Inpatient	0	153	1	4	109	6	236	0	64.83	0.42	1.69	46.19	2.54
2020-08-02	No ICU	No Severe Disease	Outpatient	0	22	6	0	0	0	493	0	4.46	1.22	0	0	0
2020-08-09	ICU	No Severe Disease	Inpatient	0	19	1	0	10	0	37	0	51.35	2.7	0	27.03	0
2020-08-09	No ICU	Severe Disease	Outpatient	0	1	1	0	0	0	45	0	2.22	2.22	0	0	0
2020-08-09	ICU	Severe Disease	Inpatient	0	66	1	1	53	4	76	0	86.84	1.32	1.32	69.74	5.26
2020-08-09	No ICU	No Severe Disease	Inpatient	0	46	1	3	19	0	149	0	30.87	0.67	2.01	12.75	0
2020-08-09	No ICU	Severe Disease	Inpatient	0	136	5	3	102	3	229	0	59.39	2.18	1.31	44.54	1.31
2020-08-09	No ICU	No Severe Disease	Outpatient	0	19	3	2	0	0	405	0	4.69	0.74	0.49	0	0
2020-08-16	No ICU	Severe Disease	Outpatient	0	3	0	0	0	0	38	0	7.89	0	0	0	0
2020-08-16	ICU	No Severe Disease	Inpatient	0	15	0	0	13	1	39	0	38.46	0	0	33.33	2.56
2020-08-16	ICU	Severe Disease	Inpatient	0	83	2	4	71	3	102	0	81.37	1.96	3.92	69.61	2.94
2020-08-16	No ICU	No Severe Disease	Inpatient	0	39	3	1	21	0	126	0	30.95	2.38	0.79	16.67	0
2020-08-16	No ICU	Severe Disease	Inpatient	0	136	3	8	93	1	208	0	65.38	1.44	3.85	44.71	0.48
2020-08-16	No ICU	No Severe Disease	Outpatient	0	15	4	1	0	0	368	0	4.08	1.09	0.27	0	0
2020-08-23	No ICU	Severe Disease	Outpatient	0	2	2	0	0	0	31	0	6.45	6.45	0	0	0
2020-08-23	ICU	No Severe Disease	Inpatient	0	17	1	2	7	0	34	0	50	2.94	5.88	20.59	0
2020-08-23	ICU	Severe Disease	Inpatient	1	55	0	0	54	2	73	1.37	75.34	0	0	73.97	2.74
2020-08-23	No ICU	No Severe Disease	Inpatient	0	34	2	1	13	0	110	0	30.91	1.82	0.91	11.82	0
2020-08-23	No ICU	Severe Disease	Inpatient	0	91	1	1	76	1	156	0	58.33	0.64	0.64	48.72	0.64
2020-08-23	No ICU	No Severe Disease	Outpatient	0	17	7	0	0	0	321	0	5.3	2.18	0	0	0
2020-08-30	ICU	No Severe Disease	Inpatient	0	13	0	0	6	0	24	0	54.17	0	0	25	0			8/27/2020 NIH rec against outpts			8/27/2020 NIH do not use
2020-08-30	No ICU	Severe Disease	Outpatient	0	1	0	0	0	0	30	0	3.33	0	0	0	0				8/27/2020 NIH do not use
2020-08-30	ICU	Severe Disease	Inpatient	0	56	1	2	52	1	70	0	80	1.43	2.86	74.29	1.43
2020-08-30	No ICU	No Severe Disease	Inpatient	0	41	1	1	18	1	120	0	34.17	0.83	0.83	15	0.83
2020-08-30	No ICU	Severe Disease	Inpatient	0	91	2	5	66	3	133	0	68.42	1.5	3.76	49.62	2.26
2020-08-30	No ICU	No Severe Disease	Outpatient	0	19	4	0	0	0	287	0	6.62	1.39	0	0	0
2020-09-06	ICU	No Severe Disease	Inpatient	0	13	0	0	5	1	28	0	46.43	0	0	17.86	3.57
2020-09-06	No ICU	Severe Disease	Outpatient	0	5	1	0	0	0	28	0	17.86	3.57	0	0	0
2020-09-06	ICU	Severe Disease	Inpatient	0	64	0	1	51	1	74	0	86.49	0	1.35	68.92	1.35
2020-09-06	No ICU	No Severe Disease	Inpatient	0	40	1	1	18	1	111	0	36.04	0.9	0.9	16.22	0.9
2020-09-06	No ICU	Severe Disease	Inpatient	0	106	3	2	85	1	161	0	65.84	1.86	1.24	52.8	0.62
2020-09-06	No ICU	No Severe Disease	Outpatient	0	16	0	1	0	0	309	0	5.18	0	0.32	0	0
2020-09-13	ICU	No Severe Disease	Inpatient	0	16	1	0	10	0	31	0	51.61	3.23	0	32.26	0
2020-09-13	No ICU	Severe Disease	Outpatient	0	4	0	0	0	0	35	0	11.43	0	0	0	0
2020-09-13	ICU	Severe Disease	Inpatient	0	44	0	0	36	3	59	0	74.58	0	0	61.02	5.08
2020-09-13	No ICU	No Severe Disease	Inpatient	0	32	0	5	18	1	100	0	32	0	5	18	1
2020-09-13	No ICU	Severe Disease	Inpatient	0	103	3	2	76	3	164	0	62.8	1.83	1.22	46.34	1.83
2020-09-13	No ICU	No Severe Disease	Outpatient	0	9	1	0	0	1	299	0	3.01	0.33	0	0	0.33
2020-09-20	ICU	No Severe Disease	Inpatient	0	12	0	0	7	0	22	0	54.55	0	0	31.82	0
2020-09-20	No ICU	Severe Disease	Outpatient	0	2	0	1	0	0	45	0	4.44	0	2.22	0	0
2020-09-20	ICU	Severe Disease	Inpatient	0	75	1	4	63	4	93	0	80.65	1.08	4.3	67.74	4.3
2020-09-20	No ICU	No Severe Disease	Inpatient	0	42	1	0	30	0	128	0	32.81	0.78	0	23.44	0
2020-09-20	No ICU	Severe Disease	Inpatient	0	114	0	4	96	0	173	0	65.9	0	2.31	55.49	0
2020-09-20	No ICU	No Severe Disease	Outpatient	0	22	4	0	0	0	339	0	6.49	1.18	0	0	0
2020-09-27	ICU	No Severe Disease	Inpatient	0	18	0	0	6	1	27	0	66.67	0	0	22.22	3.7
2020-09-27	No ICU	Severe Disease	Outpatient	0	6	0	0	0	0	46	0	13.04	0	0	0	0
2020-09-27	ICU	Severe Disease	Inpatient	0	62	0	1	45	2	75	0	82.67	0	1.33	60	2.67
2020-09-27	No ICU	No Severe Disease	Inpatient	0	36	1	1	22	2	107	0	33.64	0.93	0.93	20.56	1.87
2020-09-27	No ICU	Severe Disease	Inpatient	0	110	3	1	79	0	150	0	73.33	2	0.67	52.67	0
2020-09-27	No ICU	No Severe Disease	Outpatient	0	16	2	0	0	0	344	0	4.65	0.58	0	0	0
2020-10-04	ICU	No Severe Disease	Inpatient	0	22	1	0	17	0	35	0	62.86	2.86	0	48.57	0
2020-10-04	No ICU	Severe Disease	Outpatient	0	6	2	0	0	0	51	0	11.76	3.92	0	0	0
2020-10-04	ICU	Severe Disease	Inpatient	0	84	1	3	70	3	99	0	84.85	1.01	3.03	70.71	3.03
2020-10-04	No ICU	No Severe Disease	Inpatient	0	28	1	1	19	0	103	0	27.18	0.97	0.97	18.45	0
2020-10-04	No ICU	Severe Disease	Inpatient	0	145	0	1	117	2	209	0	69.38	0	0.48	55.98	0.96
2020-10-04	No ICU	No Severe Disease	Outpatient	0	25	7	1	0	1	502	0	4.98	1.39	0.2	0	0.2
2020-10-11	ICU	No Severe Disease	Inpatient	0	13	0	0	10	0	34	0	38.24	0	0	29.41	0			10/8/2020 RECOVERY neg NEJM
2020-10-11	No ICU	Severe Disease	Outpatient	0	2	0	0	0	0	53	0	3.77	0	0	0	0
2020-10-11	ICU	Severe Disease	Inpatient	0	95	2	1	77	5	108	0	87.96	1.85	0.93	71.3	4.63
2020-10-11	No ICU	No Severe Disease	Inpatient	0	45	3	0	30	2	131	0	34.35	2.29	0	22.9	1.53
2020-10-11	No ICU	Severe Disease	Inpatient	0	161	3	6	127	0	236	0	68.22	1.27	2.54	53.81	0
2020-10-11	No ICU	No Severe Disease	Outpatient	0	29	3	0	0	0	509	0	5.7	0.59	0	0	0
2020-10-18	ICU	No Severe Disease	Inpatient	0	31	2	0	25	1	49	0	63.27	4.08	0	51.02	2.04					10/15/2020 WHO SOLIDARITY neg announcement
2020-10-18	No ICU	Severe Disease	Outpatient	0	7	0	0	0	0	92	0	7.61	0	0	0	0
2020-10-18	No ICU	No Severe Disease	Inpatient	0	52	1	2	29	0	138	0	37.68	0.72	1.45	21.01	0
2020-10-18	ICU	Severe Disease	Inpatient	0	113	1	4	93	0	140	0	80.71	0.71	2.86	66.43	0
2020-10-18	No ICU	Severe Disease	Inpatient	1	204	7	6	162	1	282	0.35	72.34	2.48	2.13	57.45	0.35
2020-10-18	No ICU	No Severe Disease	Outpatient	0	26	6	0	0	0	630	0	4.13	0.95	0	0	0
2020-10-25	ICU	No Severe Disease	Inpatient	0	29	1	1	23	0	45	0	64.44	2.22	2.22	51.11	0						10/21/2020 Stone neg NEJM
2020-10-25	No ICU	Severe Disease	Outpatient	0	4	2	0	0	0	89	0	4.49	2.25	0	0	0
2020-10-25	ICU	Severe Disease	Inpatient	0	125	0	4	109	1	147	0	85.03	0	2.72	74.15	0.68
2020-10-25	No ICU	No Severe Disease	Inpatient	0	69	2	2	55	1	164	0	42.07	1.22	1.22	33.54	0.61
2020-10-25	No ICU	Severe Disease	Inpatient	0	248	3	2	200	1	347	0	71.47	0.86	0.58	57.64	0.29
2020-10-25	No ICU	No Severe Disease	Outpatient	0	40	3	3	0	0	709	0	5.64	0.42	0.42	0	0
2020-11-01	ICU	No Severe Disease	Inpatient	0	28	1	0	19	1	53	0	52.83	1.89	0	35.85	1.89
2020-11-01	No ICU	Severe Disease	Outpatient	0	8	1	0	0	0	128	0	6.25	0.78	0	0	0
2020-11-01	ICU	Severe Disease	Inpatient	2	133	1	5	111	2	147	1.36	90.48	0.68	3.4	75.51	1.36
2020-11-01	No ICU	No Severe Disease	Inpatient	0	64	2	3	52	0	197	0	32.49	1.02	1.52	26.4	0
2020-11-01	No ICU	Severe Disease	Inpatient	0	296	5	2	259	1	410	0	72.2	1.22	0.49	63.17	0.24
2020-11-01	No ICU	No Severe Disease	Outpatient	0	51	13	4	0	0	976	0	5.23	1.33	0.41	0	0
2020-11-08	ICU	No Severe Disease	Inpatient	0	33	0	0	29	0	50	0	66	0	0	58	0						11/3/2020 NIH reiterates do not use
2020-11-08	No ICU	Severe Disease	Outpatient	0	15	3	0	0	0	174	0	8.62	1.72	0	0	0
2020-11-08	ICU	Severe Disease	Inpatient	0	162	4	5	137	2	181	0	89.5	2.21	2.76	75.69	1.1
2020-11-08	No ICU	No Severe Disease	Inpatient	0	96	2	1	82	0	234	0	41.03	0.85	0.43	35.04	0
2020-11-08	No ICU	Severe Disease	Inpatient	0	396	8	3	345	1	523	0	75.72	1.53	0.57	65.97	0.19
2020-11-08	No ICU	No Severe Disease	Outpatient	0	56	19	1	0	1	1210	0	4.63	1.57	0.08	0	0.08
2020-11-15	ICU	No Severe Disease	Inpatient	0	41	1	0	33	1	73	0	56.16	1.37	0	45.21	1.37
2020-11-15	No ICU	Severe Disease	Outpatient	0	23	6	0	0	0	185	0	12.43	3.24	0	0	0
2020-11-15	ICU	Severe Disease	Inpatient	1	195	4	1	166	2	211	0.47	92.42	1.9	0.47	78.67	0.95
2020-11-15	No ICU	No Severe Disease	Inpatient	0	106	4	0	79	0	280	0	37.86	1.43	0	28.21	0
2020-11-15	No ICU	Severe Disease	Inpatient	0	456	9	2	377	1	607	0	75.12	1.48	0.33	62.11	0.16
2020-11-15	No ICU	No Severe Disease	Outpatient	0	75	9	3	0	0	1358	0	5.52	0.66	0.22	0	0
2020-11-22	ICU	No Severe Disease	Inpatient	0	41	1	2	29	0	59	0	69.49	1.69	3.39	49.15	0	11/19/2020 FDA EUA with rem
2020-11-22	No ICU	Severe Disease	Outpatient	0	21	1	1	0	0	178	0	11.8	0.56	0.56	0	0
2020-11-22	ICU	Severe Disease	Inpatient	1	199	5	5	170	2	214	0.47	92.99	2.34	2.34	79.44	0.93
2020-11-22	No ICU	No Severe Disease	Inpatient	0	122	3	5	87	1	276	0	44.2	1.09	1.81	31.52	0.36
2020-11-22	No ICU	Severe Disease	Inpatient	0	485	3	6	381	3	646	0	75.08	0.46	0.93	58.98	0.46
2020-11-22	No ICU	No Severe Disease	Outpatient	0	62	7	2	0	2	1182	0	5.25	0.59	0.17	0	0.17
2020-11-29	ICU	No Severe Disease	Inpatient	1	34	0	0	23	0	50	2	68	0	0	46	0
2020-11-29	No ICU	Severe Disease	Outpatient	0	17	6	1	0	0	220	0	7.73	2.73	0.45	0	0
2020-11-29	ICU	Severe Disease	Inpatient	7	223	2	7	187	4	251	2.79	88.84	0.8	2.79	74.5	1.59
2020-11-29	No ICU	No Severe Disease	Inpatient	2	134	2	2	81	3	329	0.61	40.73	0.61	0.61	24.62	0.91
2020-11-29	No ICU	Severe Disease	Inpatient	0	554	8	4	442	3	761	0	72.8	1.05	0.53	58.08	0.39
2020-11-29	No ICU	No Severe Disease	Outpatient	0	82	10	3	0	2	1533	0	5.35	0.65	0.2	0	0.13
2020-12-06	ICU	No Severe Disease	Inpatient	1	39	0	1	28	0	70	1.43	55.71	0	1.43	40	0
2020-12-06	No ICU	Severe Disease	Outpatient	0	17	0	1	0	0	184	0	9.24	0	0.54	0	0
2020-12-06	ICU	Severe Disease	Inpatient	3	237	3	3	181	2	260	1.15	91.15	1.15	1.15	69.62	0.77
2020-12-06	No ICU	No Severe Disease	Inpatient	1	141	4	2	83	0	384	0.26	36.72	1.04	0.52	21.61	0
2020-12-06	No ICU	Severe Disease	Inpatient	10	622	6	9	493	0	839	1.19	74.14	0.72	1.07	58.76	0
2020-12-06	No ICU	No Severe Disease	Outpatient	0	86	9	3	0	2	1475	0	5.83	0.61	0.2	0	0.14
2020-12-13	ICU	No Severe Disease	Inpatient	0	40	0	0	28	0	59	0	67.8	0	0	47.46	0
2020-12-13	No ICU	Severe Disease	Outpatient	0	24	2	0	0	0	188	0	12.77	1.06	0	0	0
2020-12-13	ICU	Severe Disease	Inpatient	7	265	6	9	215	3	285	2.46	92.98	2.11	3.16	75.44	1.05
2020-12-13	No ICU	No Severe Disease	Inpatient	1	138	1	3	91	2	359	0.28	38.44	0.28	0.84	25.35	0.56
2020-12-13	No ICU	Severe Disease	Inpatient	7	613	1	8	474	2	801	0.87	76.53	0.12	1	59.18	0.25
2020-12-13	No ICU	No Severe Disease	Outpatient	0	106	11	7	0	0	1565	0	6.77	0.7	0.45	0	0
2020-12-20	ICU	No Severe Disease	Inpatient	2	40	0	0	23	2	57	3.51	70.18	0	0	40.35	3.51	12/14/2020 NIH use only with rem and if no steroids					12/17/2020 EMPACTA pos NEJM
2020-12-20	No ICU	Severe Disease	Outpatient	0	18	1	0	0	0	141	0	12.77	0.71	0	0	0
2020-12-20	ICU	Severe Disease	Inpatient	4	249	0	3	189	2	277	1.44	89.89	0	1.08	68.23	0.72
2020-12-20	No ICU	No Severe Disease	Inpatient	0	131	1	1	87	2	315	0	41.59	0.32	0.32	27.62	0.63
2020-12-20	No ICU	Severe Disease	Inpatient	2	571	8	8	457	5	753	0.27	75.83	1.06	1.06	60.69	0.66
2020-12-20	No ICU	No Severe Disease	Outpatient	0	88	8	5	0	1	1322	0	6.66	0.61	0.38	0	0.08
2020-12-27	ICU	No Severe Disease	Inpatient	0	40	0	0	28	0	72	0	55.56	0	0	38.89	0
2020-12-27	No ICU	Severe Disease	Outpatient	0	30	1	0	0	0	199	0	15.08	0.5	0	0	0
2020-12-27	ICU	Severe Disease	Inpatient	2	229	1	4	192	7	251	0.8	91.24	0.4	1.59	76.49	2.79
2020-12-27	No ICU	No Severe Disease	Inpatient	1	132	3	3	86	2	324	0.31	40.74	0.93	0.93	26.54	0.62
2020-12-27	No ICU	Severe Disease	Inpatient	4	646	10	6	551	9	872	0.46	74.08	1.15	0.69	63.19	1.03
2020-12-27	No ICU	No Severe Disease	Outpatient	0	103	14	11	0	2	1700	0	6.06	0.82	0.65	0	0.12
2021-01-03	ICU	No Severe Disease	Inpatient	1	41	0	1	28	1	70	1.43	58.57	0	1.43	40	1.43						1/1/2021 Hermine pos/bord
2021-01-03	No ICU	Severe Disease	Outpatient	0	20	2	0	0	0	222	0	9.01	0.9	0	0	0						1/1/2021 Salvarani neg JAMA-IM
2021-01-03	ICU	Severe Disease	Inpatient	4	268	2	8	227	11	298	1.34	89.93	0.67	2.68	76.17	3.69
2021-01-03	No ICU	No Severe Disease	Inpatient	1	166	5	4	92	2	420	0.24	39.52	1.19	0.95	21.9	0.48
2021-01-03	No ICU	Severe Disease	Inpatient	6	680	4	3	565	6	873	0.69	77.89	0.46	0.34	64.72	0.69
2021-01-03	No ICU	No Severe Disease	Outpatient	0	126	19	5	0	2	1955	0	6.45	0.97	0.26	0	0.1
2021-01-10	ICU	No Severe Disease	Inpatient	0	34	1	0	24	0	65	0	52.31	1.54	0	36.92	0						1/7/2021 REMAP-CAP pos preprint
2021-01-10	No ICU	Severe Disease	Outpatient	0	17	3	0	0	0	189	0	8.99	1.59	0	0	0
2021-01-10	ICU	Severe Disease	Inpatient	3	231	4	6	187	9	255	1.18	90.59	1.57	2.35	73.33	3.53
2021-01-10	No ICU	No Severe Disease	Inpatient	1	129	4	1	78	3	363	0.28	35.54	1.1	0.28	21.49	0.83
2021-01-10	No ICU	Severe Disease	Inpatient	4	612	12	6	492	11	816	0.49	75	1.47	0.74	60.29	1.35
2021-01-10	No ICU	No Severe Disease	Outpatient	0	93	14	5	0	1	1440	0	6.46	0.97	0.35	0	0.07
2021-01-17	ICU	No Severe Disease	Inpatient	1	34	0	0	23	1	54	1.85	62.96	0	0	42.59	1.85				1/14/2021 NIH no rec ie softer no
2021-01-17	No ICU	Severe Disease	Outpatient	0	19	0	0	0	0	160	0	11.88	0	0	0	0
2021-01-17	ICU	Severe Disease	Inpatient	4	189	1	7	145	10	210	1.9	90	0.48	3.33	69.05	4.76
2021-01-17	No ICU	No Severe Disease	Inpatient	1	105	5	0	62	1	303	0.33	34.65	1.65	0	20.46	0.33
2021-01-17	No ICU	Severe Disease	Inpatient	3	531	9	7	437	10	726	0.41	73.14	1.24	0.96	60.19	1.38
2021-01-17	No ICU	No Severe Disease	Outpatient	0	81	14	7	0	0	1227	0	6.6	1.14	0.57	0	0
2021-01-24	ICU	No Severe Disease	Inpatient	0	30	0	0	19	2	54	0	55.56	0	0	35.19	3.7
2021-01-24	No ICU	Severe Disease	Outpatient	0	18	0	3	0	0	136	0	13.24	0	2.21	0	0
2021-01-24	ICU	Severe Disease	Inpatient	3	151	1	3	117	12	180	1.67	83.89	0.56	1.67	65	6.67
2021-01-24	No ICU	No Severe Disease	Inpatient	0	119	0	4	72	3	311	0	38.26	0	1.29	23.15	0.96
2021-01-24	No ICU	Severe Disease	Inpatient	2	419	4	7	339	6	595	0.34	70.42	0.67	1.18	56.97	1.01
2021-01-24	No ICU	No Severe Disease	Outpatient	0	56	6	1	0	0	987	0	5.67	0.61	0.1	0	0
2021-01-31	ICU	No Severe Disease	Inpatient	0	26	0	0	14	0	41	0	63.41	0	0	34.15	0
2021-01-31	No ICU	Severe Disease	Outpatient	0	6	0	1	0	0	94	0	6.38	0	1.06	0	0
2021-01-31	ICU	Severe Disease	Inpatient	0	120	0	3	99	7	134	0	89.55	0	2.24	73.88	5.22
2021-01-31	No ICU	No Severe Disease	Inpatient	1	97	1	2	63	1	279	0.36	34.77	0.36	0.72	22.58	0.36
2021-01-31	No ICU	Severe Disease	Inpatient	3	351	4	5	284	4	497	0.6	70.62	0.8	1.01	57.14	0.8
2021-01-31	No ICU	No Severe Disease	Outpatient	0	45	4	2	0	1	747	0	6.02	0.54	0.27	0	0.13
2021-02-07	ICU	No Severe Disease	Inpatient	1	20	0	0	16	0	44	2.27	45.45	0	0	36.36	0
2021-02-07	No ICU	Severe Disease	Outpatient	0	14	0	1	0	0	75	0	18.67	0	1.33	0	0
2021-02-07	ICU	Severe Disease	Inpatient	0	84	0	1	59	6	102	0	82.35	0	0.98	57.84	5.88
2021-02-07	No ICU	No Severe Disease	Inpatient	0	87	4	1	46	1	264	0	32.95	1.52	0.38	17.42	0.38
2021-02-07	No ICU	Severe Disease	Inpatient	3	252	4	1	201	5	371	0.81	67.92	1.08	0.27	54.18	1.35
2021-02-07	No ICU	No Severe Disease	Outpatient	0	22	7	4	0	0	606	0	3.63	1.16	0.66	0	0
2021-02-14	ICU	No Severe Disease	Inpatient	1	12	0	0	9	1	28	3.57	42.86	0	0	32.14	3.57						2/11/2021 RECOVERY pos preprint
2021-02-14	No ICU	Severe Disease	Outpatient	0	4	0	0	0	0	42	0	9.52	0	0	0	0					2/11/2021 WHO SOLIDARITY neg
2021-02-14	ICU	Severe Disease	Inpatient	2	66	1	2	53	8	84	2.38	78.57	1.19	2.38	63.1	9.52
2021-02-14	No ICU	No Severe Disease	Inpatient	1	57	1	1	30	1	179	0.56	31.84	0.56	0.56	16.76	0.56
2021-02-14	No ICU	Severe Disease	Inpatient	1	170	1	0	134	1	267	0.37	63.67	0.37	0	50.19	0.37
2021-02-14	No ICU	No Severe Disease	Outpatient	0	19	4	2	0	0	426	0	4.46	0.94	0.47	0	0
2021-02-21	ICU	No Severe Disease	Inpatient	0	15	0	0	10	1	30	0	50	0	0	33.33	3.33
2021-02-21	No ICU	Severe Disease	Outpatient	0	5	0	1	0	0	51	0	9.8	0	1.96	0	0
2021-02-21	ICU	Severe Disease	Inpatient	3	74	1	1	56	13	91	3.3	81.32	1.1	1.1	61.54	14.29
2021-02-21	No ICU	No Severe Disease	Inpatient	2	58	1	1	32	0	183	1.09	31.69	0.55	0.55	17.49	0
2021-02-21	No ICU	Severe Disease	Inpatient	3	155	1	3	118	3	249	1.2	62.25	0.4	1.2	47.39	1.2
2021-02-21	No ICU	No Severe Disease	Outpatient	0	29	2	1	0	1	455	0	6.37	0.44	0.22	0	0.22
2021-02-28	ICU	No Severe Disease	Inpatient	0	16	0	1	11	0	42	0	38.1	0	2.38	26.19	0						2/25/2021 REMAP-CAP pos NEJM
2021-02-28	No ICU	Severe Disease	Outpatient	0	5	0	0	0	0	50	0	10	0	0	0	0
2021-02-28	ICU	Severe Disease	Inpatient	0	57	0	1	42	8	75	0	76	0	1.33	56	10.67
2021-02-28	No ICU	No Severe Disease	Inpatient	0	56	3	4	33	1	164	0	34.15	1.83	2.44	20.12	0.61
2021-02-28	No ICU	Severe Disease	Inpatient	0	110	2	2	84	3	170	0	64.71	1.18	1.18	49.41	1.76
2021-02-28	No ICU	No Severe Disease	Outpatient	0	29	2	3	0	0	383	0	7.57	0.52	0.78	0	0
2021-03-07	ICU	No Severe Disease	Inpatient	0	7	0	1	5	0	22	0	31.82	0	4.55	22.73	0	3/4/2021 Kalil RCT ACTT-2 NEJM					3/5/2022 NIH use in critical, hedged on severe
2021-03-07	No ICU	Severe Disease	Outpatient	0	3	0	0	0	0	31	0	9.68	0	0	0	0
2021-03-07	ICU	Severe Disease	Inpatient	0	43	0	2	31	8	62	0	69.35	0	3.23	50	12.9
2021-03-07	No ICU	No Severe Disease	Inpatient	0	36	1	1	17	2	156	0	23.08	0.64	0.64	10.9	1.28
2021-03-07	No ICU	Severe Disease	Inpatient	0	102	0	3	78	5	183	0	55.74	0	1.64	42.62	2.73
2021-03-07	No ICU	No Severe Disease	Outpatient	0	24	3	0	0	0	367	0	6.54	0.82	0	0	0
2021-03-14	ICU	No Severe Disease	Inpatient	0	17	2	0	12	5	35	0	48.57	5.71	0	34.29	14.29
2021-03-14	No ICU	Severe Disease	Outpatient	0	4	0	0	0	0	41	0	9.76	0	0	0	0
2021-03-14	ICU	Severe Disease	Inpatient	1	47	0	3	38	12	58	1.72	81.03	0	5.17	65.52	20.69
2021-03-14	No ICU	No Severe Disease	Inpatient	0	46	2	1	25	0	122	0	37.7	1.64	0.82	20.49	0
2021-03-14	No ICU	Severe Disease	Inpatient	0	109	1	1	89	2	167	0	65.27	0.6	0.6	53.29	1.2
2021-03-14	No ICU	No Severe Disease	Outpatient	0	17	2	1	0	0	322	0	5.28	0.62	0.31	0	0
2021-03-21	ICU	No Severe Disease	Inpatient	0	10	0	0	3	0	32	0	31.25	0	0	9.38	0
2021-03-21	No ICU	Severe Disease	Outpatient	0	5	0	0	0	0	46	0	10.87	0	0	0	0
2021-03-21	ICU	Severe Disease	Inpatient	0	59	1	3	47	18	72	0	81.94	1.39	4.17	65.28	25
2021-03-21	No ICU	No Severe Disease	Inpatient	0	34	0	1	19	0	120	0	28.33	0	0.83	15.83	0
2021-03-21	No ICU	Severe Disease	Inpatient	1	138	0	6	107	5	193	0.52	71.5	0	3.11	55.44	2.59
2021-03-21	No ICU	No Severe Disease	Outpatient	0	23	7	3	0	0	407	0	5.65	1.72	0.74	0	0
2021-03-28	ICU	No Severe Disease	Inpatient	0	9	0	0	3	0	21	0	42.86	0	0	14.29	0
2021-03-28	No ICU	Severe Disease	Outpatient	0	3	0	0	0	0	28	0	10.71	0	0	0	0
2021-03-28	ICU	Severe Disease	Inpatient	1	49	1	1	39	22	53	1.89	92.45	1.89	1.89	73.58	41.51
2021-03-28	No ICU	No Severe Disease	Inpatient	0	41	1	4	28	0	135	0	30.37	0.74	2.96	20.74	0
2021-03-28	No ICU	Severe Disease	Inpatient	1	99	2	1	79	5	145	0.69	68.28	1.38	0.69	54.48	3.45
2021-03-28	No ICU	No Severe Disease	Outpatient	0	18	5	1	0	0	375	0	4.8	1.33	0.27	0	0
2021-04-04	ICU	No Severe Disease	Inpatient	0	10	0	2	5	1	27	0	37.04	0	7.41	18.52	3.7
2021-04-04	No ICU	Severe Disease	Outpatient	0	5	0	0	0	0	36	0	13.89	0	0	0	0
2021-04-04	ICU	Severe Disease	Inpatient	0	54	0	1	43	7	64	0	84.38	0	1.56	67.19	10.94
2021-04-04	No ICU	No Severe Disease	Inpatient	0	44	1	0	22	0	125	0	35.2	0.8	0	17.6	0
2021-04-04	No ICU	Severe Disease	Inpatient	3	116	3	4	96	6	171	1.75	67.84	1.75	2.34	56.14	3.51
2021-04-04	No ICU	No Severe Disease	Outpatient	0	22	3	1	0	0	417	0	5.28	0.72	0.24	0	0
2021-04-11	ICU	No Severe Disease	Inpatient	0	16	1	0	11	5	37	0	43.24	2.7	0	29.73	13.51
2021-04-11	No ICU	Severe Disease	Outpatient	0	5	0	0	0	0	51	0	9.8	0	0	0	0
2021-04-11	ICU	Severe Disease	Inpatient	2	57	0	4	47	21	68	2.94	83.82	0	5.88	69.12	30.88
2021-04-11	No ICU	No Severe Disease	Inpatient	0	57	1	0	31	4	171	0	33.33	0.58	0	18.13	2.34
2021-04-11	No ICU	Severe Disease	Inpatient	0	146	1	3	113	8	207	0	70.53	0.48	1.45	54.59	3.86
2021-04-11	No ICU	No Severe Disease	Outpatient	0	20	2	1	0	0	394	0	5.08	0.51	0.25	0	0
2021-04-18	ICU	No Severe Disease	Inpatient	0	10	0	0	7	2	28	0	35.71	0	0	25	7.14
2021-04-18	No ICU	Severe Disease	Outpatient	0	5	0	0	0	0	43	0	11.63	0	0	0	0
2021-04-18	ICU	Severe Disease	Inpatient	0	50	2	2	42	14	61	0	81.97	3.28	3.28	68.85	22.95
2021-04-18	No ICU	No Severe Disease	Inpatient	0	35	3	0	19	0	112	0	31.25	2.68	0	16.96	0
2021-04-18	No ICU	Severe Disease	Inpatient	0	115	2	5	92	4	170	0	67.65	1.18	2.94	54.12	2.35
2021-04-18	No ICU	No Severe Disease	Outpatient	0	26	1	2	0	0	355	0	7.32	0.28	0.56	0	0
2021-04-25	ICU	No Severe Disease	Inpatient	0	14	0	0	11	2	24	0	58.33	0	0	45.83	8.33
2021-04-25	No ICU	Severe Disease	Outpatient	0	3	1	0	0	0	36	0	8.33	2.78	0	0	0
2021-04-25	ICU	Severe Disease	Inpatient	1	49	1	1	39	11	58	1.72	84.48	1.72	1.72	67.24	18.97
2021-04-25	No ICU	No Severe Disease	Inpatient	0	49	0	2	29	0	122	0	40.16	0	1.64	23.77	0
2021-04-25	No ICU	Severe Disease	Inpatient	0	115	1	2	98	10	156	0	73.72	0.64	1.28	62.82	6.41
2021-04-25	No ICU	No Severe Disease	Outpatient	0	17	2	2	0	0	358	0	4.75	0.56	0.56	0	0
2021-05-02	ICU	No Severe Disease	Inpatient	0	9	0	0	8	0	27	0	33.33	0	0	29.63	0						5/1/2021 RECOVERY pos Lancet
2021-05-02	No ICU	Severe Disease	Outpatient	0	3	0	0	0	0	38	0	7.89	0	0	0	0
2021-05-02	ICU	Severe Disease	Inpatient	0	41	1	0	32	13	45	0	91.11	2.22	0	71.11	28.89
2021-05-02	No ICU	No Severe Disease	Inpatient	0	30	1	1	18	0	117	0	25.64	0.85	0.85	15.38	0
2021-05-02	No ICU	Severe Disease	Inpatient	0	88	1	0	72	6	133	0	66.17	0.75	0	54.14	4.51
2021-05-02	No ICU	No Severe Disease	Outpatient	0	26	2	0	0	0	306	0	8.5	0.65	0	0	0
2021-05-09	No ICU	Severe Disease	Outpatient	0	4	0	0	0	0	24	0	16.67	0	0	0	0
2021-05-09	ICU	No Severe Disease	Inpatient	0	12	0	0	7	0	27	0	44.44	0	0	25.93	0
2021-05-09	ICU	Severe Disease	Inpatient	1	30	0	2	26	10	40	2.5	75	0	5	65	25
2021-05-09	No ICU	No Severe Disease	Inpatient	0	19	0	0	7	0	102	0	18.63	0	0	6.86	0
2021-05-09	No ICU	Severe Disease	Inpatient	0	75	0	2	60	3	113	0	66.37	0	1.77	53.1	2.65
2021-05-09	No ICU	No Severe Disease	Outpatient	0	20	4	0	0	1	245	0	8.16	1.63	0	0	0.41
2021-05-16	ICU	No Severe Disease	Inpatient	0	4	0	0	4	2	12	0	33.33	0	0	33.33	16.67
2021-05-16	No ICU	Severe Disease	Outpatient	0	4	0	0	0	0	34	0	11.76	0	0	0	0
2021-05-16	ICU	Severe Disease	Inpatient	0	35	2	3	30	10	44	0	79.55	4.55	6.82	68.18	22.73
2021-05-16	No ICU	No Severe Disease	Inpatient	0	29	0	0	16	1	93	0	31.18	0	0	17.2	1.08
2021-05-16	No ICU	Severe Disease	Inpatient	0	75	1	1	61	0	120	0	62.5	0.83	0.83	50.83	0
2021-05-16	No ICU	No Severe Disease	Outpatient	0	11	1	0	0	0	192	0	5.73	0.52	0	0	0
2021-05-23	ICU	No Severe Disease	Inpatient	0	7	0	0	5	0	20	0	35	0	0	25	0
2021-05-23	ICU	Severe Disease	Inpatient	0	28	0	1	22	8	34	0	82.35	0	2.94	64.71	23.53
2021-05-23	No ICU	Severe Disease	Outpatient	0	3	1	0	0	0	35	0	8.57	2.86	0	0	0
2021-05-23	No ICU	No Severe Disease	Inpatient	0	26	0	1	15	1	86	0	30.23	0	1.16	17.44	1.16
2021-05-23	No ICU	Severe Disease	Inpatient	0	73	3	4	55	7	105	0	69.52	2.86	3.81	52.38	6.67
2021-05-23	No ICU	No Severe Disease	Outpatient	0	12	2	1	0	0	162	0	7.41	1.23	0.62	0	0
2021-05-30	ICU	No Severe Disease	Inpatient	0	9	0	0	5	2	17	0	52.94	0	0	29.41	11.76
2021-05-30	No ICU	Severe Disease	Outpatient	0	2	1	0	0	0	25	0	8	4	0	0	0	5/27/2021 NIH use in severe, hedged on critical, with dex
2021-05-30	ICU	Severe Disease	Inpatient	0	22	0	0	22	9	29	0	75.86	0	0	75.86	31.03
2021-05-30	No ICU	Severe Disease	Inpatient	3	48	1	0	38	5	71	4.23	67.61	1.41	0	53.52	7.04
2021-05-30	No ICU	No Severe Disease	Inpatient	0	19	0	1	15	0	80	0	23.75	0	1.25	18.75	0
2021-05-30	No ICU	No Severe Disease	Outpatient	0	17	1	0	0	0	154	0	11.04	0.65	0	0	0
2021-06-06	ICU	No Severe Disease	Inpatient	0	6	0	1	4	0	18	0	33.33	0	5.56	22.22	0						6/2021 FDA EUA
2021-06-06	ICU	Severe Disease	Inpatient	0	16	1	0	12	10	21	0	76.19	4.76	0	57.14	47.62
2021-06-06	No ICU	Severe Disease	Outpatient	0	2	0	0	0	0	22	0	9.09	0	0	0	0
2021-06-06	No ICU	No Severe Disease	Inpatient	0	21	0	0	13	0	67	0	31.34	0	0	19.4	0
2021-06-06	No ICU	Severe Disease	Inpatient	0	55	0	0	41	8	73	0	75.34	0	0	56.16	10.96
2021-06-06	No ICU	No Severe Disease	Outpatient	0	6	1	0	0	0	123	0	4.88	0.81	0	0	0
2021-06-13	No ICU	Severe Disease	Outpatient	0	2	1	0	0	0	14	0	14.29	7.14	0	0	0
2021-06-13	ICU	No Severe Disease	Inpatient	0	8	0	0	3	0	22	0	36.36	0	0	13.64	0
2021-06-13	ICU	Severe Disease	Inpatient	0	25	0	0	21	8	30	0	83.33	0	0	70	26.67
2021-06-13	No ICU	Severe Disease	Inpatient	0	50	0	0	39	3	77	0	64.94	0	0	50.65	3.9
2021-06-13	No ICU	No Severe Disease	Inpatient	0	28	0	0	17	0	80	0	35	0	0	21.25	0
2021-06-13	No ICU	No Severe Disease	Outpatient	0	8	2	0	0	0	146	0	5.48	1.37	0	0	0
2021-06-20	ICU	No Severe Disease	Inpatient	0	5	0	1	4	1	14	0	35.71	0	7.14	28.57	7.14
2021-06-20	No ICU	Severe Disease	Outpatient	0	2	0	0	0	0	21	0	9.52	0	0	0	0
2021-06-20	ICU	Severe Disease	Inpatient	0	31	0	3	26	11	39	0	79.49	0	7.69	66.67	28.21
2021-06-20	No ICU	No Severe Disease	Inpatient	0	29	3	0	12	1	71	0	40.85	4.23	0	16.9	1.41
2021-06-20	No ICU	Severe Disease	Inpatient	0	61	1	0	44	3	86	0	70.93	1.16	0	51.16	3.49
2021-06-20	No ICU	No Severe Disease	Outpatient	0	15	1	1	0	0	147	0	10.2	0.68	0.68	0	0
2021-06-27	ICU	No Severe Disease	Inpatient	0	8	0	0	6	3	16	0	50	0	0	37.5	18.75
2021-06-27	No ICU	Severe Disease	Outpatient	0	2	0	0	0	0	19	0	10.53	0	0	0	0
2021-06-27	ICU	Severe Disease	Inpatient	0	39	1	1	37	11	48	0	81.25	2.08	2.08	77.08	22.92
2021-06-27	No ICU	No Severe Disease	Inpatient	0	21	0	1	8	0	59	0	35.59	0	1.69	13.56	0
2021-06-27	No ICU	Severe Disease	Inpatient	0	51	0	0	42	0	70	0	72.86	0	0	60	0
2021-06-27	No ICU	No Severe Disease	Outpatient	0	12	1	1	0	0	176	0	6.82	0.57	0.57	0	0
2021-07-04	ICU	No Severe Disease	Inpatient	0	9	0	0	4	3	16	0	56.25	0	0	25	18.75
2021-07-04	No ICU	Severe Disease	Outpatient	0	3	0	1	0	0	31	0	9.68	0	3.23	0	0
2021-07-04	ICU	Severe Disease	Inpatient	0	41	0	1	30	11	50	0	82	0	2	60	22
2021-07-04	No ICU	No Severe Disease	Inpatient	0	20	1	1	12	1	60	0	33.33	1.67	1.67	20	1.67
2021-07-04	No ICU	Severe Disease	Inpatient	0	70	0	1	63	5	100	0	70	0	1	63	5
2021-07-04	No ICU	No Severe Disease	Outpatient	0	17	2	1	0	0	268	0	6.34	0.75	0.37	0	0
2021-07-11	ICU	No Severe Disease	Inpatient	0	16	0	0	10	4	37	0	43.24	0	0	27.03	10.81				7/6/2021 Hill meta pos (later retracted/revised)
2021-07-11	No ICU	Severe Disease	Outpatient	0	5	0	0	0	0	52	0	9.62	0	0	0	0
2021-07-11	No ICU	No Severe Disease	Inpatient	0	29	1	1	18	1	84	0	34.52	1.19	1.19	21.43	1.19
2021-07-11	ICU	Severe Disease	Inpatient	2	71	0	2	58	30	87	2.3	81.61	0	2.3	66.67	34.48
2021-07-11	No ICU	Severe Disease	Inpatient	1	125	3	2	106	7	177	0.56	70.62	1.69	1.13	59.89	3.95
2021-07-11	No ICU	No Severe Disease	Outpatient	0	38	1	3	0	0	431	0	8.82	0.23	0.7	0	0
2021-07-18	ICU	No Severe Disease	Inpatient	0	15	0	0	12	1	33	0	45.45	0	0	36.36	3.03
2021-07-18	No ICU	Severe Disease	Outpatient	0	11	0	1	0	0	65	0	16.92	0	1.54	0	0
2021-07-18	ICU	Severe Disease	Inpatient	1	80	0	1	69	36	86	1.16	93.02	0	1.16	80.23	41.86
2021-07-18	No ICU	No Severe Disease	Inpatient	0	44	1	2	25	2	118	0	37.29	0.85	1.69	21.19	1.69
2021-07-18	No ICU	Severe Disease	Inpatient	1	169	3	5	154	16	213	0.47	79.34	1.41	2.35	72.3	7.51
2021-07-18	No ICU	No Severe Disease	Outpatient	0	45	3	6	0	0	648	0	6.94	0.46	0.93	0	0
2021-07-25	ICU	No Severe Disease	Inpatient	0	17	0	0	12	4	32	0	53.12	0	0	37.5	12.5
2021-07-25	No ICU	Severe Disease	Outpatient	0	23	0	0	0	0	120	0	19.17	0	0	0	0
2021-07-25	No ICU	No Severe Disease	Inpatient	0	69	1	2	38	3	143	0	48.25	0.7	1.4	26.57	2.1
2021-07-25	ICU	Severe Disease	Inpatient	4	148	3	4	135	64	159	2.52	93.08	1.89	2.52	84.91	40.25
2021-07-25	No ICU	Severe Disease	Inpatient	1	248	2	2	210	13	295	0.34	84.07	0.68	0.68	71.19	4.41
2021-07-25	No ICU	No Severe Disease	Outpatient	0	57	4	7	0	0	925	0	6.16	0.43	0.76	0	0
2021-08-01	ICU	No Severe Disease	Inpatient	1	24	2	1	16	8	39	2.56	61.54	5.13	2.56	41.03	20.51				7/28/2021 Popp meta inconcl
2021-08-01	No ICU	Severe Disease	Outpatient	0	14	0	5	0	0	109	0	12.84	0	4.59	0	0
2021-08-01	No ICU	No Severe Disease	Inpatient	1	77	2	1	56	0	197	0.51	39.09	1.02	0.51	28.43	0
2021-08-01	ICU	Severe Disease	Inpatient	3	190	6	8	158	95	198	1.52	95.96	3.03	4.04	79.8	47.98
2021-08-01	No ICU	Severe Disease	Inpatient	4	358	4	10	301	37	444	0.9	80.63	0.9	2.25	67.79	8.33
2021-08-01	No ICU	No Severe Disease	Outpatient	0	92	12	12	0	1	1289	0	7.14	0.93	0.93	0	0.08
2021-08-08	ICU	No Severe Disease	Inpatient	3	39	0	0	30	12	54	5.56	72.22	0	0	55.56	22.22				8/6/2021 TOGETHER neg presented
2021-08-08	No ICU	Severe Disease	Outpatient	0	17	0	1	0	0	157	0	10.83	0	0.64	0	0				Not sure whether NIH ever changed to Do Not Use
2021-08-08	ICU	Severe Disease	Inpatient	13	206	2	3	185	79	222	5.86	92.79	0.9	1.35	83.33	35.59
2021-08-08	No ICU	No Severe Disease	Inpatient	1	108	2	2	63	0	237	0.42	45.57	0.84	0.84	26.58	0
2021-08-08	No ICU	Severe Disease	Inpatient	5	447	2	7	380	32	540	0.93	82.78	0.37	1.3	70.37	5.93
2021-08-08	No ICU	No Severe Disease	Outpatient	0	76	5	8	0	0	1468	0	5.18	0.34	0.54	0	0
2021-08-15	ICU	No Severe Disease	Inpatient	0	22	0	0	8	1	44	0	50	0	0	18.18	2.27				8/9/2021 Hill meta retracted (source data)
2021-08-15	No ICU	Severe Disease	Outpatient	0	19	2	7	0	0	185	0	10.27	1.08	3.78	0	0						8/10/2021 WHO meta pos
2021-08-15	ICU	Severe Disease	Inpatient	33	228	1	8	205	75	262	12.6	87.02	0.38	3.05	78.24	28.63
2021-08-15	No ICU	No Severe Disease	Inpatient	0	107	2	2	73	4	266	0	40.23	0.75	0.75	27.44	1.5
2021-08-15	No ICU	Severe Disease	Inpatient	11	445	5	3	384	32	566	1.94	78.62	0.88	0.53	67.84	5.65
2021-08-15	No ICU	No Severe Disease	Outpatient	0	72	18	7	0	0	1547	0	4.65	1.16	0.45	0	0
2021-08-22	ICU	No Severe Disease	Inpatient	1	14	1	0	13	3	39	2.56	35.9	2.56	0	33.33	7.69
2021-08-22	No ICU	Severe Disease	Outpatient	0	23	1	0	0	0	221	0	10.41	0.45	0	0	0
2021-08-22	No ICU	No Severe Disease	Inpatient	3	106	3	1	56	5	242	1.24	43.8	1.24	0.41	23.14	2.07
2021-08-22	ICU	Severe Disease	Inpatient	48	232	2	3	207	50	252	19.05	92.06	0.79	1.19	82.14	19.84
2021-08-22	No ICU	Severe Disease	Inpatient	28	457	6	9	393	32	597	4.69	76.55	1.01	1.51	65.83	5.36
2021-08-22	No ICU	No Severe Disease	Outpatient	0	92	18	3	0	1	1536	0	5.99	1.17	0.2	0	0.07
2021-08-29	ICU	No Severe Disease	Inpatient	2	15	0	0	13	3	38	5.26	39.47	0	0	34.21	7.89	8/25/2021 NIH tofa also OK if no bari
2021-08-29	No ICU	Severe Disease	Outpatient	0	21	3	2	0	0	192	0	10.94	1.56	1.04	0	0
2021-08-29	ICU	Severe Disease	Inpatient	54	191	2	4	172	43	211	25.59	90.52	0.95	1.9	81.52	20.38
2021-08-29	No ICU	No Severe Disease	Inpatient	2	102	4	7	66	5	259	0.77	39.38	1.54	2.7	25.48	1.93
2021-08-29	No ICU	Severe Disease	Inpatient	33	450	5	8	377	26	552	5.98	81.52	0.91	1.45	68.3	4.71
2021-08-29	No ICU	No Severe Disease	Outpatient	0	78	17	4	0	0	1486	0	5.25	1.14	0.27	0	0
2021-09-05	ICU	No Severe Disease	Inpatient	1	14	0	1	10	2	28	3.57	50	0	3.57	35.71	7.14
2021-09-05	No ICU	Severe Disease	Outpatient	0	21	3	1	0	0	153	0	13.73	1.96	0.65	0	0
2021-09-05	ICU	Severe Disease	Inpatient	47	195	2	2	164	42	213	22.07	91.55	0.94	0.94	77	19.72
2021-09-05	No ICU	No Severe Disease	Inpatient	0	93	1	0	50	2	215	0	43.26	0.47	0	23.26	0.93
2021-09-05	No ICU	Severe Disease	Inpatient	28	400	5	2	334	25	506	5.53	79.05	0.99	0.4	66.01	4.94
2021-09-05	No ICU	No Severe Disease	Outpatient	0	102	10	1	0	0	1307	0	7.8	0.77	0.08	0	0
2021-09-12	ICU	No Severe Disease	Inpatient	3	23	1	0	21	3	37	8.11	62.16	2.7	0	56.76	8.11
2021-09-12	No ICU	Severe Disease	Outpatient	0	15	0	0	0	0	151	0	9.93	0	0	0	0
2021-09-12	ICU	Severe Disease	Inpatient	45	157	1	1	133	38	171	26.32	91.81	0.58	0.58	77.78	22.22
2021-09-12	No ICU	No Severe Disease	Inpatient	0	73	2	0	48	1	205	0	35.61	0.98	0	23.41	0.49
2021-09-12	No ICU	Severe Disease	Inpatient	26	347	2	0	296	18	443	5.87	78.33	0.45	0	66.82	4.06
2021-09-12	No ICU	No Severe Disease	Outpatient	0	55	6	3	0	0	1084	0	5.07	0.55	0.28	0	0
2021-09-19	ICU	No Severe Disease	Inpatient	3	20	0	0	14	2	38	7.89	52.63	0	0	36.84	5.26
2021-09-19	No ICU	Severe Disease	Outpatient	0	17	1	0	0	0	158	0	10.76	0.63	0	0	0
2021-09-19	ICU	Severe Disease	Inpatient	37	157	2	3	133	47	171	21.64	91.81	1.17	1.75	77.78	27.49
2021-09-19	No ICU	No Severe Disease	Inpatient	2	73	1	2	36	3	218	0.92	33.49	0.46	0.92	16.51	1.38
2021-09-19	No ICU	Severe Disease	Inpatient	24	312	2	2	262	15	413	5.81	75.54	0.48	0.48	63.44	3.63
2021-09-19	No ICU	No Severe Disease	Outpatient	0	42	3	2	0	0	976	0	4.3	0.31	0.2	0	0
2021-09-26	ICU	No Severe Disease	Inpatient	3	18	0	1	16	0	34	8.82	52.94	0	2.94	47.06	0					9/22/2021 outpt Gilead announcement
2021-09-26	ICU	Severe Disease	Inpatient	27	101	0	2	85	25	113	23.89	89.38	0	1.77	75.22	22.12
2021-09-26	No ICU	Severe Disease	Outpatient	0	15	3	0	0	0	161	0	9.32	1.86	0	0	0
2021-09-26	No ICU	No Severe Disease	Inpatient	2	49	4	1	33	1	185	1.08	26.49	2.16	0.54	17.84	0.54
2021-09-26	No ICU	Severe Disease	Inpatient	16	270	3	2	213	19	359	4.46	75.21	0.84	0.56	59.33	5.29
2021-09-26	No ICU	No Severe Disease	Outpatient	0	43	14	1	0	0	869	0	4.95	1.61	0.12	0	0
2021-10-03	ICU	No Severe Disease	Inpatient	3	23	1	0	17	0	40	7.5	57.5	2.5	0	42.5	0
2021-10-03	ICU	Severe Disease	Inpatient	24	94	0	0	83	16	111	21.62	84.68	0	0	74.77	14.41
2021-10-03	No ICU	Severe Disease	Outpatient	0	13	1	0	0	0	115	0	11.3	0.87	0	0	0
2021-10-03	No ICU	No Severe Disease	Inpatient	0	64	2	1	38	2	159	0	40.25	1.26	0.63	23.9	1.26
2021-10-03	No ICU	Severe Disease	Inpatient	13	250	3	1	201	12	356	3.65	70.22	0.84	0.28	56.46	3.37
2021-10-03	No ICU	No Severe Disease	Outpatient	0	40	11	0	0	1	745	0	5.37	1.48	0	0	0.13
2021-10-10	ICU	No Severe Disease	Inpatient	1	16	0	0	11	2	24	4.17	66.67	0	0	45.83	8.33
2021-10-10	ICU	Severe Disease	Inpatient	20	89	0	2	74	16	97	20.62	91.75	0	2.06	76.29	16.49
2021-10-10	No ICU	Severe Disease	Outpatient	0	11	2	0	0	0	107	0	10.28	1.87	0	0	0
2021-10-10	No ICU	No Severe Disease	Inpatient	1	52	0	3	39	2	157	0.64	33.12	0	1.91	24.84	1.27
2021-10-10	No ICU	Severe Disease	Inpatient	19	235	4	2	193	17	320	5.94	73.44	1.25	0.62	60.31	5.31
2021-10-10	No ICU	No Severe Disease	Outpatient	0	31	10	1	0	0	620	0	5	1.61	0.16	0	0
2021-10-17	ICU	No Severe Disease	Inpatient	1	11	0	0	7	0	30	3.33	36.67	0	0	23.33	0
2021-10-17	ICU	Severe Disease	Inpatient	30	95	0	0	75	14	104	28.85	91.35	0	0	72.12	13.46
2021-10-17	No ICU	Severe Disease	Outpatient	0	6	0	0	0	0	110	0	5.45	0	0	0	0
2021-10-17	No ICU	No Severe Disease	Inpatient	0	39	0	2	23	1	140	0	27.86	0	1.43	16.43	0.71
2021-10-17	No ICU	Severe Disease	Inpatient	15	193	3	1	148	2	260	5.77	74.23	1.15	0.38	56.92	0.77
2021-10-17	No ICU	No Severe Disease	Outpatient	0	31	7	0	0	1	613	0	5.06	1.14	0	0	0.16
2021-10-24	ICU	No Severe Disease	Inpatient	2	16	0	0	11	0	29	6.9	55.17	0	0	37.93	0
2021-10-24	ICU	Severe Disease	Inpatient	23	68	2	1	46	14	73	31.51	93.15	2.74	1.37	63.01	19.18
2021-10-24	No ICU	No Severe Disease	Inpatient	1	38	1	0	18	1	106	0.94	35.85	0.94	0	16.98	0.94
2021-10-24	No ICU	Severe Disease	Outpatient	0	9	0	0	0	0	119	0	7.56	0	0	0	0
2021-10-24	No ICU	Severe Disease	Inpatient	17	191	1	3	134	6	257	6.61	74.32	0.39	1.17	52.14	2.33
2021-10-24	No ICU	No Severe Disease	Outpatient	0	24	4	0	0	0	592	0	4.05	0.68	0	0	0
2021-10-31	ICU	No Severe Disease	Inpatient	4	23	0	0	16	0	39	10.26	58.97	0	0	41.03	0
2021-10-31	ICU	Severe Disease	Inpatient	25	84	0	0	66	19	91	27.47	92.31	0	0	72.53	20.88
2021-10-31	No ICU	Severe Disease	Outpatient	0	8	0	0	0	0	121	0	6.61	0	0	0	0
2021-10-31	No ICU	No Severe Disease	Inpatient	1	40	1	0	20	0	123	0.81	32.52	0.81	0	16.26	0
2021-10-31	No ICU	Severe Disease	Inpatient	12	173	4	1	134	8	246	4.88	70.33	1.63	0.41	54.47	3.25
2021-10-31	No ICU	No Severe Disease	Outpatient	0	25	5	1	0	0	621	0	4.03	0.81	0.16	0	0
2021-11-07	ICU	No Severe Disease	Inpatient	2	14	1	0	9	2	27	7.41	51.85	3.7	0	33.33	7.41
2021-11-07	ICU	Severe Disease	Inpatient	26	85	0	1	66	15	95	27.37	89.47	0	1.05	69.47	15.79
2021-11-07	No ICU	No Severe Disease	Inpatient	2	35	0	0	22	1	123	1.63	28.46	0	0	17.89	0.81
2021-11-07	No ICU	Severe Disease	Outpatient	0	12	0	0	0	0	147	0	8.16	0	0	0	0
2021-11-07	No ICU	Severe Disease	Inpatient	17	191	5	1	161	6	251	6.77	76.1	1.99	0.4	64.14	2.39
2021-11-07	No ICU	No Severe Disease	Outpatient	0	37	5	1	0	1	650	0	5.69	0.77	0.15	0	0.15
2021-11-14	ICU	No Severe Disease	Inpatient	3	20	0	0	13	4	39	7.69	51.28	0	0	33.33	10.26
2021-11-14	ICU	Severe Disease	Inpatient	26	93	0	2	78	27	114	22.81	81.58	0	1.75	68.42	23.68
2021-11-14	No ICU	No Severe Disease	Inpatient	0	48	0	0	26	2	143	0	33.57	0	0	18.18	1.4
2021-11-14	No ICU	Severe Disease	Outpatient	0	12	3	1	0	1	161	0	7.45	1.86	0.62	0	0.62
2021-11-14	No ICU	Severe Disease	Inpatient	21	210	1	1	172	9	294	7.14	71.43	0.34	0.34	58.5	3.06
2021-11-14	No ICU	No Severe Disease	Outpatient	0	47	7	2	0	0	840	0	5.6	0.83	0.24	0	0
2021-11-21	ICU	No Severe Disease	Inpatient	0	19	0	0	16	1	41	0	46.34	0	0	39.02	2.44
2021-11-21	No ICU	No Severe Disease	Inpatient	0	40	1	2	22	1	117	0	34.19	0.85	1.71	18.8	0.85
2021-11-21	ICU	Severe Disease	Inpatient	32	104	2	0	80	24	118	27.12	88.14	1.69	0	67.8	20.34
2021-11-21	No ICU	Severe Disease	Outpatient	0	15	0	0	0	0	144	0	10.42	0	0	0	0
2021-11-21	No ICU	Severe Disease	Inpatient	27	227	5	1	168	8	318	8.49	71.38	1.57	0.31	52.83	2.52
2021-11-21	No ICU	No Severe Disease	Outpatient	0	39	6	2	0	0	715	0	5.45	0.84	0.28	0	0
2021-11-28	ICU	No Severe Disease	Inpatient	2	32	1	0	22	6	48	4.17	66.67	2.08	0	45.83	12.5
2021-11-28	ICU	Severe Disease	Inpatient	30	110	0	0	85	20	126	23.81	87.3	0	0	67.46	15.87
2021-11-28	No ICU	No Severe Disease	Inpatient	3	51	1	3	29	1	126	2.38	40.48	0.79	2.38	23.02	0.79
2021-11-28	No ICU	Severe Disease	Outpatient	0	19	0	0	0	0	188	0	10.11	0	0	0	0
2021-11-28	No ICU	Severe Disease	Inpatient	23	266	4	1	207	12	339	6.78	78.47	1.18	0.29	61.06	3.54
2021-11-28	No ICU	No Severe Disease	Outpatient	0	45	11	0	0	1	1005	0	4.48	1.09	0	0	0.1
2021-12-05	ICU	No Severe Disease	Inpatient	5	26	0	0	22	3	53	9.43	49.06	0	0	41.51	5.66
2021-12-05	ICU	Severe Disease	Inpatient	36	117	1	3	89	25	141	25.53	82.98	0.71	2.13	63.12	17.73
2021-12-05	No ICU	No Severe Disease	Inpatient	4	55	3	3	32	3	150	2.67	36.67	2	2	21.33	2
2021-12-05	No ICU	Severe Disease	Outpatient	0	13	1	0	0	0	168	0	7.74	0.6	0	0	0
2021-12-05	No ICU	Severe Disease	Inpatient	20	286	4	1	229	11	373	5.36	76.68	1.07	0.27	61.39	2.95
2021-12-05	No ICU	No Severe Disease	Outpatient	1	41	6	3	0	0	1006	0.1	4.08	0.6	0.3	0	0
2021-12-12	ICU	No Severe Disease	Inpatient	5	26	0	0	19	4	47	10.64	55.32	0	0	40.43	8.51
2021-12-12	No ICU	Severe Disease	Outpatient	0	11	2	0	0	0	167	0	6.59	1.2	0	0	0
2021-12-12	ICU	Severe Disease	Inpatient	36	145	1	0	121	32	173	20.81	83.82	0.58	0	69.94	18.5
2021-12-12	No ICU	No Severe Disease	Inpatient	3	64	1	1	38	1	185	1.62	34.59	0.54	0.54	20.54	0.54
2021-12-12	No ICU	Severe Disease	Inpatient	23	243	6	3	187	10	344	6.69	70.64	1.74	0.87	54.36	2.91
2021-12-12	No ICU	No Severe Disease	Outpatient	0	58	6	4	0	0	1280	0	4.53	0.47	0.31	0	0
2021-12-19	ICU	No Severe Disease	Inpatient	4	30	1	1	21	0	62	6.45	48.39	1.61	1.61	33.87	0
2021-12-19	ICU	Severe Disease	Inpatient	43	147	1	2	119	31	168	25.6	87.5	0.6	1.19	70.83	18.45
2021-12-19	No ICU	Severe Disease	Outpatient	0	12	3	0	0	0	200	0	6	1.5	0	0	0
2021-12-19	No ICU	No Severe Disease	Inpatient	2	74	0	4	66	2	249	0.8	29.72	0	1.61	26.51	0.8
2021-12-19	No ICU	Severe Disease	Inpatient	12	279	6	3	219	13	382	3.14	73.04	1.57	0.79	57.33	3.4
2021-12-19	No ICU	No Severe Disease	Outpatient	0	107	25	5	0	2	2873	0	3.72	0.87	0.17	0	0.07
2021-12-26	ICU	No Severe Disease	Inpatient	3	48	1	0	31	3	110	2.73	43.64	0.91	0	28.18	2.73
2021-12-26	ICU	Severe Disease	Inpatient	45	196	1	4	161	35	241	18.67	81.33	0.41	1.66	66.8	14.52					12/22/2021 PINETREE outpts NEJM
2021-12-26	No ICU	Severe Disease	Outpatient	0	39	1	0	0	0	425	0	9.18	0.24	0	0	0					12/23/2021 NIH outpatients if no sotrovimab
2021-12-26	No ICU	No Severe Disease	Inpatient	3	151	8	6	135	0	511	0.59	29.55	1.57	1.17	26.42	0
2021-12-26	No ICU	Severe Disease	Inpatient	16	475	5	10	416	12	700	2.29	67.86	0.71	1.43	59.43	1.71
2021-12-26	No ICU	No Severe Disease	Outpatient	0	253	34	8	0	1	6456	0	3.92	0.53	0.12	0	0.02
2022-01-02	ICU	No Severe Disease	Inpatient	10	64	1	0	54	6	140	7.14	45.71	0.71	0	38.57	4.29
2022-01-02	ICU	Severe Disease	Inpatient	61	244	7	5	202	51	302	20.2	80.79	2.32	1.66	66.89	16.89
2022-01-02	No ICU	Severe Disease	Outpatient	0	39	6	3	0	0	518	0	7.53	1.16	0.58	0	0
2022-01-02	No ICU	No Severe Disease	Inpatient	2	225	17	8	230	8	790	0.25	28.48	2.15	1.01	29.11	1.01
2022-01-02	No ICU	Severe Disease	Inpatient	36	634	3	17	583	23	999	3.6	63.46	0.3	1.7	58.36	2.3
2022-01-02	No ICU	No Severe Disease	Outpatient	0	317	58	18	0	5	7903	0	4.01	0.73	0.23	0	0.06
2022-01-09	ICU	No Severe Disease	Inpatient	4	53	3	1	42	6	119	3.36	44.54	2.52	0.84	35.29	5.04
2022-01-09	ICU	Severe Disease	Inpatient	56	264	4	6	216	46	320	17.5	82.5	1.25	1.88	67.5	14.38
2022-01-09	No ICU	Severe Disease	Outpatient	0	45	5	2	0	0	586	0	7.68	0.85	0.34	0	0
2022-01-09	No ICU	No Severe Disease	Inpatient	1	272	7	7	284	5	927	0.11	29.34	0.76	0.76	30.64	0.54
2022-01-09	No ICU	Severe Disease	Inpatient	28	707	6	12	631	21	1068	2.62	66.2	0.56	1.12	59.08	1.97
2022-01-09	No ICU	No Severe Disease	Outpatient	0	297	73	13	0	4	6590	0	4.51	1.11	0.2	0	0.06
2022-01-16	ICU	No Severe Disease	Inpatient	6	43	0	1	35	6	102	5.88	42.16	0	0.98	34.31	5.88
2022-01-16	ICU	Severe Disease	Inpatient	34	222	7	8	177	36	272	12.5	81.62	2.57	2.94	65.07	13.24
2022-01-16	No ICU	Severe Disease	Outpatient	0	35	2	2	0	0	532	0	6.58	0.38	0.38	0	0
2022-01-16	No ICU	No Severe Disease	Inpatient	5	260	14	5	250	3	832	0.6	31.25	1.68	0.6	30.05	0.36
2022-01-16	No ICU	Severe Disease	Inpatient	33	664	11	17	628	28	1043	3.16	63.66	1.05	1.63	60.21	2.68
2022-01-16	No ICU	No Severe Disease	Outpatient	0	235	48	11	0	1	4747	0	4.95	1.01	0.23	0	0.02
2022-01-23	ICU	No Severe Disease	Inpatient	2	44	2	1	38	3	109	1.83	40.37	1.83	0.92	34.86	2.75
2022-01-23	ICU	Severe Disease	Inpatient	34	221	0	3	182	38	258	13.18	85.66	0	1.16	70.54	14.73
2022-01-23	No ICU	Severe Disease	Outpatient	0	33	3	1	0	0	470	0	7.02	0.64	0.21	0	0					1/22/2022 FDA EUA outpt
2022-01-23	No ICU	No Severe Disease	Inpatient	4	181	11	7	199	5	728	0.55	24.86	1.51	0.96	27.34	0.69
2022-01-23	No ICU	Severe Disease	Inpatient	30	594	11	6	523	25	949	3.16	62.59	1.16	0.63	55.11	2.63
2022-01-23	No ICU	No Severe Disease	Outpatient	0	182	25	7	0	2	3508	0	5.19	0.71	0.2	0	0.06
2022-01-30	ICU	No Severe Disease	Inpatient	4	43	1	0	34	3	80	5	53.75	1.25	0	42.5	3.75
2022-01-30	ICU	Severe Disease	Inpatient	30	161	1	2	128	19	199	15.08	80.9	0.5	1.01	64.32	9.55
2022-01-30	No ICU	Severe Disease	Outpatient	0	31	1	0	0	0	290	0	10.69	0.34	0	0	0
2022-01-30	No ICU	No Severe Disease	Inpatient	1	153	12	4	155	0	595	0.17	25.71	2.02	0.67	26.05	0
2022-01-30	No ICU	Severe Disease	Inpatient	24	444	6	8	397	11	700	3.43	63.43	0.86	1.14	56.71	1.57
2022-01-30	No ICU	No Severe Disease	Outpatient	0	110	13	2	0	2	2202	0	5	0.59	0.09	0	0.09
2022-02-06	ICU	No Severe Disease	Inpatient	1	28	1	1	28	2	81	1.23	34.57	1.23	1.23	34.57	2.47	1/2022 Zhang meta
2022-02-06	ICU	Severe Disease	Inpatient	16	130	0	1	96	15	163	9.82	79.75	0	0.61	58.9	9.2
2022-02-06	No ICU	Severe Disease	Outpatient	0	18	1	0	0	0	209	0	8.61	0.48	0	0	0
2022-02-06	No ICU	No Severe Disease	Inpatient	0	120	4	2	124	0	498	0	24.1	0.8	0.4	24.9	0
2022-02-06	No ICU	Severe Disease	Inpatient	11	307	10	2	273	4	523	2.1	58.7	1.91	0.38	52.2	0.76
2022-02-06	No ICU	No Severe Disease	Outpatient	0	82	22	1	0	1	1456	0	5.63	1.51	0.07	0	0.07
2022-02-13	ICU	No Severe Disease	Inpatient	1	24	1	0	18	1	74	1.35	32.43	1.35	0	24.32	1.35
2022-02-13	ICU	Severe Disease	Inpatient	12	74	4	0	53	12	101	11.88	73.27	3.96	0	52.48	11.88
2022-02-13	No ICU	Severe Disease	Outpatient	0	15	0	0	0	0	138	0	10.87	0	0	0	0
2022-02-13	No ICU	Severe Disease	Inpatient	7	208	7	1	182	5	397	1.76	52.39	1.76	0.25	45.84	1.26
2022-02-13	No ICU	No Severe Disease	Inpatient	1	119	1	2	93	0	423	0.24	28.13	0.24	0.47	21.99	0
2022-02-13	No ICU	No Severe Disease	Outpatient	0	45	8	5	0	0	1000	0	4.5	0.8	0.5	0	0
2022-02-20	ICU	No Severe Disease	Inpatient	0	11	1	0	10	1	37	0	29.73	2.7	0	27.03	2.7
2022-02-20	ICU	Severe Disease	Inpatient	4	54	2	1	40	7	78	5.13	69.23	2.56	1.28	51.28	8.97
2022-02-20	No ICU	Severe Disease	Outpatient	0	6	2	2	0	0	85	0	7.06	2.35	2.35	0	0
2022-02-20	No ICU	No Severe Disease	Inpatient	0	49	6	3	41	1	269	0	18.22	2.23	1.12	15.24	0.37
2022-02-20	No ICU	Severe Disease	Inpatient	6	156	5	3	131	3	275	2.18	56.73	1.82	1.09	47.64	1.09
2022-02-20	No ICU	No Severe Disease	Outpatient	0	36	7	2	0	1	683	0	5.27	1.02	0.29	0	0.15
2022-02-27	ICU	No Severe Disease	Inpatient	1	13	0	0	10	1	41	2.44	31.71	0	0	24.39	2.44
2022-02-27	ICU	Severe Disease	Inpatient	6	43	1	1	28	4	58	10.34	74.14	1.72	1.72	48.28	6.9
2022-02-27	No ICU	Severe Disease	Outpatient	0	2	0	1	0	0	58	0	3.45	0	1.72	0	0
2022-02-27	No ICU	Severe Disease	Inpatient	3	108	2	3	94	4	245	1.22	44.08	0.82	1.22	38.37	1.63
2022-02-27	No ICU	No Severe Disease	Inpatient	3	58	1	2	48	3	248	1.21	23.39	0.4	0.81	19.35	1.21
2022-02-27	No ICU	No Severe Disease	Outpatient	0	29	4	0	0	0	504	0	5.75	0.79	0	0	0
2022-03-06	ICU	No Severe Disease	Inpatient	0	8	0	0	6	0	37	0	21.62	0	0	16.22	0
2022-03-06	ICU	Severe Disease	Inpatient	3	27	0	0	18	2	38	7.89	71.05	0	0	47.37	5.26
2022-03-06	No ICU	Severe Disease	Outpatient	0	2	0	0	0	0	44	0	4.55	0	0	0	0
2022-03-06	No ICU	Severe Disease	Inpatient	4	73	3	0	60	0	163	2.45	44.79	1.84	0	36.81	0
2022-03-06	No ICU	No Severe Disease	Inpatient	0	42	3	0	27	1	168	0	25	1.79	0	16.07	0.6
2022-03-06	No ICU	No Severe Disease	Outpatient	0	13	3	2	0	1	376	0	3.46	0.8	0.53	0	0.27
2022-03-13	ICU	Severe Disease	Inpatient	3	17	0	1	16	3	29	10.34	58.62	0	3.45	55.17	10.34
2022-03-13	No ICU	Severe Disease	Outpatient	0	2	1	0	0	0	32	0	6.25	3.12	0	0	0
2022-03-13	ICU	No Severe Disease	Inpatient	2	10	1	0	9	0	33	6.06	30.3	3.03	0	27.27	0
2022-03-13	No ICU	Severe Disease	Inpatient	0	55	2	2	38	0	134	0	41.04	1.49	1.49	28.36	0
2022-03-13	No ICU	No Severe Disease	Inpatient	0	42	0	0	37	0	146	0	28.77	0	0	25.34	0
2022-03-13	No ICU	No Severe Disease	Outpatient	0	11	2	0	0	0	297	0	3.7	0.67	0	0	0
2022-03-20	ICU	No Severe Disease	Inpatient	0	4	0	0	4	0	16	0	25	0	0	25	0
2022-03-20	ICU	Severe Disease	Inpatient	2	11	0	0	8	1	19	10.53	57.89	0	0	42.11	5.26
2022-03-20	No ICU	Severe Disease	Outpatient	0	4	0	0	0	0	38	0	10.53	0	0	0	0
2022-03-20	No ICU	Severe Disease	Inpatient	0	53	5	0	44	3	113	0	46.9	4.42	0	38.94	2.65
2022-03-20	No ICU	No Severe Disease	Inpatient	0	26	1	0	21	0	124	0	20.97	0.81	0	16.94	0
2022-03-20	No ICU	No Severe Disease	Outpatient	0	12	1	0	0	1	248	0	4.84	0.4	0	0	0.4
2022-03-27	ICU	No Severe Disease	Inpatient	0	3	0	0	2	0	12	0	25	0	0	16.67	0
2022-03-27	ICU	Severe Disease	Inpatient	2	11	0	0	14	1	25	8	44	0	0	56	4
2022-03-27	No ICU	Severe Disease	Outpatient	0	4	1	0	0	0	26	0	15.38	3.85	0	0	0
2022-03-27	No ICU	No Severe Disease	Inpatient	1	19	2	0	17	1	96	1.04	19.79	2.08	0	17.71	1.04
2022-03-27	No ICU	Severe Disease	Inpatient	3	44	2	1	46	1	111	2.7	39.64	1.8	0.9	41.44	0.9
2022-03-27	No ICU	No Severe Disease	Outpatient	0	19	2	0	0	1	271	0	7.01	0.74	0	0	0.37
2022-04-03	ICU	No Severe Disease	Inpatient	0	6	0	0	5	0	19	0	31.58	0	0	26.32	0				3/30/2022 TOGETHER neg NEJM
2022-04-03	ICU	Severe Disease	Inpatient	0	11	0	0	9	2	19	0	57.89	0	0	47.37	10.53
2022-04-03	No ICU	Severe Disease	Outpatient	0	2	0	0	0	0	31	0	6.45	0	0	0	0
2022-04-03	No ICU	No Severe Disease	Inpatient	1	23	2	0	18	0	110	0.91	20.91	1.82	0	16.36	0
2022-04-03	No ICU	Severe Disease	Inpatient	2	49	0	2	57	1	113	1.77	43.36	0	1.77	50.44	0.88
2022-04-03	No ICU	No Severe Disease	Outpatient	0	9	5	0	0	0	335	0	2.69	1.49	0	0	0
2022-04-10	ICU	Severe Disease	Inpatient	1	9	0	0	9	0	23	4.35	39.13	0	0	39.13	0
2022-04-10	ICU	No Severe Disease	Inpatient	0	4	1	0	7	0	25	0	16	4	0	28	0
2022-04-10	No ICU	Severe Disease	Outpatient	0	1	0	1	0	0	45	0	2.22	0	2.22	0	0
2022-04-10	No ICU	No Severe Disease	Inpatient	0	28	1	2	23	0	112	0	25	0.89	1.79	20.54	0
2022-04-10	No ICU	Severe Disease	Inpatient	1	61	0	3	61	1	123	0.81	49.59	0	2.44	49.59	0.81
2022-04-10	No ICU	No Severe Disease	Outpatient	0	13	7	0	0	0	401	0	3.24	1.75	0	0	0
2022-04-17	ICU	No Severe Disease	Inpatient	0	3	0	0	7	0	22	0	13.64	0	0	31.82	0
2022-04-17	ICU	Severe Disease	Inpatient	1	17	0	1	16	0	26	3.85	65.38	0	3.85	61.54	0
2022-04-17	No ICU	Severe Disease	Outpatient	0	2	1	0	0	0	72	0	2.78	1.39	0	0	0
2022-04-17	No ICU	Severe Disease	Inpatient	1	46	0	1	56	1	104	0.96	44.23	0	0.96	53.85	0.96
2022-04-17	No ICU	No Severe Disease	Inpatient	1	32	0	1	53	0	134	0.75	23.88	0	0.75	39.55	0
2022-04-17	No ICU	No Severe Disease	Outpatient	0	25	3	0	0	0	579	0	4.32	0.52	0	0	0
2022-04-24	ICU	Severe Disease	Inpatient	1	13	0	0	9	2	24	4.17	54.17	0	0	37.5	8.33
2022-04-24	ICU	No Severe Disease	Inpatient	0	4	0	1	10	0	26	0	15.38	0	3.85	38.46	0
2022-04-24	No ICU	Severe Disease	Outpatient	0	3	1	1	0	0	91	0	3.3	1.1	1.1	0	0
2022-04-24	No ICU	Severe Disease	Inpatient	0	54	0	1	57	0	120	0	45	0	0.83	47.5	0
2022-04-24	No ICU	No Severe Disease	Inpatient	1	27	0	3	35	0	137	0.73	19.71	0	2.19	25.55	0
2022-04-24	No ICU	No Severe Disease	Outpatient	0	36	5	0	0	0	782	0	4.6	0.64	0	0	0
2022-05-01	No ICU	Severe Disease	Outpatient	0	13	2	0	0	0	332	0	3.92	0.6	0	0	0
2022-05-01	No ICU	No Severe Disease	Outpatient	0	24	10	2	0	0	1081	0	2.22	0.93	0.19	0	0
2022-05-08	No ICU	Severe Disease	Outpatient	0	17	0	1	0	0	388	0	4.38	0	0.26	0	0
2022-05-08	No ICU	No Severe Disease	Outpatient	0	44	9	0	0	0	1436	0	3.06	0.63	0	0	0
2022-05-15	No ICU	Severe Disease	Outpatient	0	4	2	0	0	0	102	0	3.92	1.96	0	0	0
2022-05-15	No ICU	No Severe Disease	Outpatient	0	12	3	3	0	0	405	0	2.96	0.74	0.74	0	0

## Sheet: Key dates
Medication	Milestone date	Outpatient	Inpatient non-severe	Inpatient severe	ICU	Type
Hydroxychloroquine	2020-03-04		X	X	X	Publication
Hydroxychloroquine	2020-03-24		X	X	X	Publication
Hydroxychloroquine	2020-03-28		X	X	X	EUA
Hydroxychloroquine	2020-04-07		X	X	X	Pre-print
Hydroxychloroquine	2020-04-21	X	X	X	X	Guidelines
Hydroxychloroquine	2020-05-12	X	X	X	X	Guidelines
Hydroxychloroquine	2020-05-22		X	X	X	Publication
Hydroxychloroquine	2020-06-05		X	X	X	Press release
Hydroxychloroquine	2020-06-11	X	X	X	X	Guidelines
Hydroxychloroquine	2020-06-16	X	X	X	X	EUA
Dexamethasone	2020-05-12	X	X	X	X	Guidelines
Dexamethasone	2020-06-16			X	X	Press release
Dexamethasone	2022-06-22			X	X	Pre-print
Dexamethasone	2020-06-25			X	X	Guidelines
Dexamethasone	2020-07-17			X	X	Publication
Remdesivir	2020-04-29			X	X	Press release
Remdesivir	2020-05-01			X	X	EUA
Remdesivir	2020-05-12			X	X	Guidelines
Remdesivir	2020-05-22			X	X	Publication
Remdesivir	2020-10-15			X	X	Pre-print
Tocilizumab	2020-03-28			X	X	Pre-print
Tocilizumab	2020-04-27			X	X	Press release
Tocilizumab	2020-07-29			X	X	Press release
Tocilizumab	2020-08-27		X	X	X	Guidelines
Tocilizumab	2020-10-21			X	X	Publication
Tocilizumab	2021-01-07				X	Preprint
Tocilizumab	2021-02-11				X	Preprint
Tocilizumab	2021-03-05				X	Guidelines
Baricitinib	2020-06-29			X	X	Publication
Baricitinib	2020-09-14			X	X	Press release
Baricitinib	2020-11-21			X	X	EUA
Baricitinib	2020-12-11			X	X	Publication
Baricitinib	2020-12-14				X	Guidelines
Baricitinib	2021-05-03			X	X	Pre-print
Baricitinib	2021-05-27			X	X	Guidelines
Baricitinib	2022-05-23			X	X	Publication

## Sheet: Diffusion_SuppFile4_alldata
ID	Date of publication	Information source	Link to information source	Page where recommendation can be found	Medication Name	Recommendation type	Notes on patient population for use	Strength of recommendation	Quality of Evidence Underlying the recommendation	Population1	Population2	PopulationCategorical	Notes			Population categories
2	2020-04-21	NIH treatment guidelines	https://files.covid19treatmentguidelines.nih.gov/guidelines/archive/covid19treatmentguidelines-04-21-2020.pdf		Hydroxychloroquine	No recommendation for or against	Most data on mild to moderate disease	A	III	All inpatients	Prefer non-ICU	1,6	Although guideline states no recommendation, this is the listed language for hydroxychloroquine in the guideline: Compared to the control patients, the hydroxychloroquine-treated patients had a 1 day-shorter mean duration of fever (2.2 days vs. 3.2 days) and cough (2.0 days vs. 3.1 days).			.	Exclude, outpatient
3	2022-04-21	NIH treatment guidelines	https://files.covid19treatmentguidelines.nih.gov/guidelines/archive/covid19treatmentguidelines-04-21-2020.pdf		Hydroxycloroquine PLUS azithromycin	Do not use		A	III	All inpatients		1	Recommendation: • The COVID-19 Treatment Guidelines Panel (the Panel) recommends against the use of hydroxychloroquine plus azithromycin for the treatment of COVID-19, except in the context of a clinical trial (AIII). Rationale for Recommendation: Chloroquine and hydroxychloroquine for COVID-19 have been used in small randomized trials and in some case series with conflicting study reports (as de…			1	All inpatients
4	2022-04-21	NIH treatment guidelines	https://files.covid19treatmentguidelines.nih.gov/guidelines/archive/covid19treatmentguidelines-04-21-2020.pdf		Lopinavir/ritonavir	Do not use		A	III	All inpatients		1				2	Severe disease
5	2020-04-21	NIH treatment guidelines	https://files.covid19treatmentguidelines.nih.gov/guidelines/archive/covid19treatmentguidelines-04-21-2020.pdf	46	Remdesivir	No recommendation for or against	Clinical Data to Date: Only anecdotal data are available. Clinical Trials: Multiple clinical trials are currently underway or in development. Please check ClinicalTrials.gov for the latest information.	A	III	All inpatients		1	States investigational drug with only anecdotal data available			3	Severe disease and ICU
6	2020-05-12	NIH treatment guidelines	https://files.covid19treatmentguidelines.nih.gov/guidelines/archive/covid19treatmentguidelines-05-12-2020.pdf	36	Corticosteroids	Do not use	The Panel recommends against the routine use of systemic corticosteroids for the treatment of mechanically ventilated patients with COVID-19 without acute respiratory distress syndrome (ARDS) (BIII). • In mechanically ventilated adults with COVID-19 and ARDS, there are insufficient data to recommend either for or against corticosteroid therapy in the absence of another indication (CI).	B	III	ICU		4	No randomized clinical trials of corticosteroid use in patients with COVID-19, including those with severe disease, have been performed. Cytokine elevations have been described in patients with severe COVID-19 pneumonia; thus, clinicians have used corticosteroids to treat severe COVID-19.8,9 In addition, the anti-inflammatory properties of corticosteroids may help suppress the inflammatory and cy…			4	ICU only
7	2020-05-12	NIH treatment guidelines	https://files.covid19treatmentguidelines.nih.gov/guidelines/archive/covid19treatmentguidelines-05-12-2020.pdf	36	tocilizumab	No recommendation for or against		A	III	severe disease and ICU		3	Recommendations: • There are insufficient data for the COVID-19 Treatment Guidelines Panel (the Panel) to recommend either for or against any antiviral or immunomodulatory therapy in COVID-19 patients with severe disease (AIII). • There are insufficient data for the Panel to recommend either for or against the use of interleukin 6 (IL-6) antagonists (e.g., sarilumab, siltuximab, tocilizumab) for …			5	Recommended for severe disease, but not ICU
8	2020-05-12	NIH treatment guidelines	https://files.covid19treatmentguidelines.nih.gov/guidelines/archive/covid19treatmentguidelines-05-12-2020.pdf	47	Hydroxychloroquine	No recommendation for or against	Overall Recommendation: • There are insufficient clinical data to recommend either for or against using chloroquine or hydroxychloroquine for the treatment of COVID-19 (AIII). • The COVID-19 Treatment Guidelines Panel (the Panel) recommends against using high-dose chloroquine (600 mg twice daily for 10 days) for the treatment of COVID-19 (AI).	A	III	All inpatients		1	Update recommends against high close chloroquine			6	Prioritize non-ICU
9	2020-05-12	NIH treatment guidelines	https://files.covid19treatmentguidelines.nih.gov/guidelines/archive/covid19treatmentguidelines-05-12-2020.pdf	56	Hydroxychloroquine plus azithromycin	Do not use		A	III	All inpatients		1	Recommendation: • The Panel recommends against the use of hydroxychloroquine plus azithromycin for the treatment of COVID-19, except in the context of a clinical trial (AIII).
10	2020-05-12	NIH treatment guidelines	https://files.covid19treatmentguidelines.nih.gov/guidelines/archive/covid19treatmentguidelines-05-12-2020.pdf	59	Lopinavir/ritonavir	Do not use		A	III	All inpatients		1	Recommendation: • The Panel recommends against the use of lopinavir/ritonavir (AI) or other HIV protease inhibitors (AIII) for the treatment of COVID-19, except in the context of a clinical trial.
11	2020-05-12	NIH treatment guidelines	https://files.covid19treatmentguidelines.nih.gov/guidelines/archive/covid19treatmentguidelines-05-12-2020.pdf	42	remdesivir	Use for patients with severe disease	On the basis of preliminary clinical trial data (described below), the COVID-19 Treatment Guidelines Panel (the Panel) recommends the investigational antiviral agent remdesivir for the treatment of COVID-19 in hospitalized patients with severe disease (defined as having SpO2 ≤94% on ambient air [at sea level], requiring supplemental oxygen, mechanical ventilation, or extracorporeal membrane oxyge…	B	I	severe disease and ICU		3	On the basis of preliminary clinical trial data (described below), the COVID-19 Treatment Guidelines Panel (the Panel) recommends the investigational antiviral agent remdesivir for the treatment of COVID-19 in hospitalized patients with severe disease (defined as having SpO2 ≤94% on ambient air [at sea level], requiring supplemental oxygen, mechanical ventilation, or extracorporeal membrane oxyge…
12	2020-06-11	NIH treatment guidelines	https://files.covid19treatmentguidelines.nih.gov/guidelines/archive/covid19treatmentguidelines-06-11-2020.pdf	49	remdesivir	Use for patients with severe disease	Recommendations for Hospitalized Patients with Severe COVID-19: • The Panel recommends the investigational antiviral agent remdesivir for treatment of COVID-19 in hospitalized patients with SpO2 ≤94% on ambient air (at sea level) or those who require supplemental oxygen (AI). • The Panel recommends remdesivir for treatment of COVID-19 in patients who are on mechanical ventilation or extracorporea…	A	I	severe disease and ICU		3	upgraded the strength of the recommendation for hospitalized patients with severe disease
13	2020-06-11	NIH treatment guidelines	https://files.covid19treatmentguidelines.nih.gov/guidelines/archive/covid19treatmentguidelines-06-11-2020.pdf	49	Hydroxychloroquine	Do not use	Chloroquine/Hydroxychloroquine: • The Panel recommends against the use of chloroquine or hydroxychloroquine for the treatment of COVID-19, except in a clinical trial (AII). • The Panel recommends against the use of high-dose chloroquine (600 mg twice daily for 10 days) for the treatment of COVID-19 (AI).	A	II	All inpatients		1
14	2020-06-11	NIH treatment guidelines	https://files.covid19treatmentguidelines.nih.gov/guidelines/archive/covid19treatmentguidelines-06-11-2020.pdf	137	dexamethasone	Do not use	Corticosteroids For Critically Ill Patients with COVID-19: • The Panel recommends against the routine use of systemic corticosteroids for the treatment of mechanically ventilated patients with COVID-19 without acute respiratory distress syndrome (ARDS) (AIII). • For mechanically ventilated patients with ARDS, there is insufficient evidence to recommend for or against the use of systemic corticost…	A	III	ICU		4	Continues recommendation against use of any systemic corticosteroids in patients who were not already receiving corticosteroids
15	2020-06-11	NIH treatment guidelines	https://files.covid19treatmentguidelines.nih.gov/guidelines/archive/covid19treatmentguidelines-06-11-2020.pdf	137	Tocilizumab	No recommendation for or against		A	III	all		1	There are insufficient data for the Panel to recommend either for or against the use of interleukin 6 (IL-6) antagonists (e.g., sarilumab, siltuximab, tocilizumab) for the treatment of COVID-19 (AIII).
16	2020-06-16	NIH treatment guidelines	https://files.covid19treatmentguidelines.nih.gov/guidelines/archive/covid19treatmentguidelines-06-16-2020.pdf	5	hydroxychloroquine	Do not use		A	II	All inpatients		1	Chloroquine or Hydroxychloroquine • The Panel recommends against the use of chloroquine or hydroxychloroquine for the treatment of COVID-19, except in a clinical trial (AII).
17	2020-06-16	NIH treatment guidelines	https://files.covid19treatmentguidelines.nih.gov/guidelines/archive/covid19treatmentguidelines-06-16-2020.pdf	4	remdesivir	Use for patients with severe disease	Remdesivir Recommendation for Hospitalized Patients with Severe COVID-19: • The COVID-19 Treatment Guidelines Panel (the Panel) recommends the investigational antiviral agent remdesivir for treatment of COVID-19 in hospitalized patients with SpO2 ≤94% on ambient air (at sea level) or those who require supplemental oxygen (AI). • The Panel recommends remdesivir for treatment of COVID-19 in patient…	A	I	severe disease and ICU		3	Note that I coded for highest level recommendation (for hospitalized non-ICU patients). Lower level rec for ICU patients.
18	2020-06-25	NIH treatment guidelines	https://files.covid19treatmentguidelines.nih.gov/guidelines/archive/recommendations-for-dexametha-06-25-2020.pdf	1	Dexamethasone	Use for patients with severe disease	The COVID-19 Treatment Guidelines Panel (the Panel) recommends using dexamethasone (at a dose of 6 mg per day for up to 10 days) in patients with COVID-19 who are mechanically ventilated (AI) and in patients with COVID-19 who require supplemental oxygen but who are not mechanically ventilated (BI). • The Panel recommends against using dexamethasone in patients with COVID-19 who do not require sup…	A	I	ICU and severe disease		3	Note caveats to patient population for recommendation above. Note this was a limited update for only dexamethasone issued on this date.
19	2020-08-27	NIH treatment guidelines	https://files.covid19treatmentguidelines.nih.gov/guidelines/archive/covid19treatmentguidelines-08-27-2020.pdf	4	hydroxychoroquine	Do not use		A	I	All inpatients		1	increased strength of recommendation
20	2020-08-27	NIH treatment guidelines	https://files.covid19treatmentguidelines.nih.gov/guidelines/archive/covid19treatmentguidelines-08-27-2020.pdf	4	tocilizumab	Do not use		B	I	all		1	Preliminary, unpublished data from randomized controlled trials have not demonstrated the efficacy of sarilumab or tocilizumab in patients with COVID-19. The data on the efficacy of siltuximab in patients with COVID-19 are limited and come from unpublished studies. The Panel’s recommendation on using interleukin (IL)-6 inhibitors for the treatment of COVID-19 has been revised: • The Panel recomme…
21	2020-08-27	NIH treatment guidelines	https://files.covid19treatmentguidelines.nih.gov/guidelines/archive/covid19treatmentguidelines-08-27-2020.pdf	4	ivermectin	Do not use		A	III	all		1	A new subsection was added to Potential Antiviral Drugs Under Evaluation for the Treatment of COVID-19 to address the use of ivermectin for the treatment of COVID-19. The Panel recommends against the use of ivermectin for the treatment of COVID-19, except in a clinical trial (AIII).
22	2020-07-17	NIH treatment guidelines	https://files.covid19treatmentguidelines.nih.gov/guidelines/archive/covid19treatmentguidelines-07-17-2020.pdf	4	remdesivir	Use for patients with severe disease	Rec was to prioritize for patients on O2 but not mechanically ventilated, anticipating limited supply	B	I	severe diseae and ICU	Prioritize severe diseae over ICU	3
23	2020-07-17	NIH treatment guidelines	https://files.covid19treatmentguidelines.nih.gov/guidelines/archive/covid19treatmentguidelines-07-17-2020.pdf	4	Corticosteroids (dexamethasone)	Use for ICU patients	Mechanically ventilated	A	I	ICU		4	Update is mostly describing new section that would include other steroids and risks
24	2020-07-17	NIH treatment guidelines	https://files.covid19treatmentguidelines.nih.gov/guidelines/archive/covid19treatmentguidelines-07-17-2020.pdf	4	Corticosteroids (including dexamethasone)	Use for patients with severe disease	Supplementary oxygen but not mechanically ventilated	B	I	Severe disease		2	Also includes A1 rec for ventilated as noted separately, rec itself is from previous month
25	2022-07-17	NIH treatment guidelines	https://files.covid19treatmentguidelines.nih.gov/guidelines/archive/covid19treatmentguidelines-07-17-2020.pdf	5	interferons alpha/beta	Do not use	for severe disease, only in a clinical trial	A	III				separately couldn't say for or against for beta-IFN in outpatients
26	2020-07-17		https://files.covid19treatmentguidelines.nih.gov/guidelines/archive/covid19treatmentguidelines-07-17-2020.pdf	5	beta-interferon	No recommendation for or against	specifically regarding outpatients with recent-onset disease	not given	not given				accompanied rec to not use alpha/beta-IFN for severe disease unless in a trial
27	2020-07-17	NIH treatment guidelines	https://files.covid19treatmentguidelines.nih.gov/guidelines/archive/covid19treatmentguidelines-07-17-2020.pdf	5	JAK (includes baricitinib, tofacitinib, upadacitinib)	Do not use	Don't use for patients with severe disease unless in a trial	A	III	all		1
28	2020-07-24	NIH treatment guidelines	https://files.covid19treatmentguidelines.nih.gov/guidelines/archive/covid19treatmentguidelines-07-24-2020.pdf	5	remdesivir	Use for patients with severe disease	prioritize for patients on suppl O2 but not high-flow, non-invasive vent, vent, or ECMO	B	I	severe disease and ICU	Prioritize severe diseae over ICU	3	Minor refinement of rec to prioritize standard suppl O2 (A1) over sicker patients (B1)
29	2020-07-30		https://files.covid19treatmentguidelines.nih.gov/guidelines/archive/covid19treatmentguidelines-07-30-2020.pdf	4	corticosteroids	Use for patients with severe disease	suppl oxygen or ventilated	not given a strength	not given a quality rating	ICU and severe disease		3	Just a refinement to rec other corticosteroids if dexamethasone unavailable
30	2020-08-27	NIH treatment guidelines	https://files.covid19treatmentguidelines.nih.gov/guidelines/archive/covid19treatmentguidelines-08-27-2020.pdf	4	hydroxychloroquine, chloroquine	Do not use	do not use in inpatients or outpatients	A	I	All patients		1	same A1 rec applied to both inpatients and outpatients separately
31	2020-08-27	NIH treatment guidelines	https://files.covid19treatmentguidelines.nih.gov/guidelines/archive/covid19treatmentguidelines-08-27-2020.pdf	4	IL-6R: tocilizumab, sarilumab, siltuximab	Do not use	use only in a trial	B	I	all		1
32	2020-08-27	NIH treatment guidelines	https://files.covid19treatmentguidelines.nih.gov/guidelines/archive/covid19treatmentguidelines-08-27-2020.pdf	4	ivermectin	Do not use	do not use except in a trial, not separated by severity	A	III	all		1
33	2020-09-01		https://files.covid19treatmentguidelines.nih.gov/guidelines/archive/covid19treatmentguidelines-09-01-2020.pdf	4	convalescent plasma	No recommendation for or against	wasn't separated by severity	N/a - not a guideline	N/a- not a guideline				Basically would have been a "do not use outside a trial" statement except for FDA having issued EUA
34	2020-10-01	NIH treatment guidelines	https://files.covid19treatmentguidelines.nih.gov/guidelines/archive/covid19treatmentguidelines-10-09-2020.pdf	51	Dexamethasone	Use for patients with severe disease	Specifically recommends against using for outpatients	A	I	ICU and severe disease		3
35	2020-10-01	NIH treatment guidelines	https://files.covid19treatmentguidelines.nih.gov/guidelines/archive/covid19treatmentguidelines-10-09-2020.pdf	57	Hydroxychloroquine	Do not use		A	I	All patients		1	Also for CQ and HCQ/CQ in combination with azithromycin
36	2020-10-01	NIH treatment guidelines	https://files.covid19treatmentguidelines.nih.gov/guidelines/archive/covid19treatmentguidelines-10-09-2020.pdf	57	Remdesivir	Use for patients with severe disease	Recommendation to use for all inpatients with a priority scheme (see notes below). Priority scheme has a BI recommendation	A	I	severe disease	Not ICU	2	• Because remdesivir supplies are limited, the Panel recommends prioritizing remdesivir for use in hospitalized patients with COVID-19 who require supplemental oxygen but who do not require oxygen delivery through a high-flow device, noninvasive ventilation, invasive mechanical ventilation, or extracorporeal membrane oxygenation (ECMO) (BI).
37	2020-11-30	NIH treatment guidelines	https://files.covid19treatmentguidelines.nih.gov/guidelines/archive/covid19treatmentguidelines-11-03-2020.pdf	191	Vitamin C	No recommendation for or against				all		1	No strength of recommendation given. There are insufficient data for the COVID-19 Treatment Guidelines Panel (the Panel) to recommend either for or against the use of vitamin C for the treatment of COVID-19 in noncritically ill patients.
38	2020-07-17	NIH treatment guidelines		192	Vitamin D	No recommendation for or against				all		1	Copied from 11/2020 guidelines, but last update to section 7/2020, so used that date. Relevant language below. No strength assigned. There are insufficient data to recommend either for or against the use of vitamin D for the prevention or treatment of COVID-19.
39	2020-11-03	NIH treatment guidelines	https://files.covid19treatmentguidelines.nih.gov/guidelines/archive/covid19treatmentguidelines-11-03-2020.pdf	139	tocilizumab	Do not use		B	I	all		1	Initial update to do not use 8/27/2020. The Panel recommends against the use of anti-IL-6 receptor monoclonal antibodies (e.g., sarilumab, tocilizumab) or anti-IL-6 monoclonal antibody (siltuximab) for the treatment of COVID-19, except in a clinical trial (BI).
40	2020-11-18	NIH treatment guidelines	https://files.covid19treatmentguidelines.nih.gov/guidelines/archive/covid19treatmentguidelines-11-18-2020.pdf	4	bamlanivimab	No recommendation for or against	For outpatients with high risk of progression						On November 9, 2020, the Food and Drug Administration (FDA) issued an Emergency Use Authorization (EUA) for bamlanivimab (LY-CoV555) for the treatment of nonhospitalized patients who are at high risk of progressing to severe COVID-19 and/or hospitalization. Based on the available data, the Panel has determined the following:
41	2020-12-02	NIH treatment guidelines	https://files.covid19treatmentguidelines.nih.gov/guidelines/archive/covid19treatmentguidelines-12-02-2020.pdf	4	casirivimab plus imdevimab	No recommendation for or against	No recommendation for outpatients; recommend against for inpatients						At this time, there are insufficient data to recommend either for or against the use of casirivimab plus imdevimab for the treatment of outpatients with mild to moderate COVID-19. • The casirivimab plus imdevimab combination should not be considered the standard of care for the treatment of patients with COVID-19. • Health care providers are encouraged to discuss participation in severe acute res…
42	2020-12-14	NIH treatment guidelines	https://files.covid19treatmentguidelines.nih.gov/guidelines/archive/covid19treatmentguidelines-12-14-2020.pdf	4	baricitinib	Limited use in conjunction with remdesvir and in limited population	Recommends use only in patients who cannot receive corticosteriods, and recommendation for use only with remdesivir	B	II	If severe disease AND cannot receive steroids		3	There are insufficient data for the Panel to recommend either for or against the use of baricitinib in combination with remdesivir for the treatment of COVID-19 in hospitalized patients in cases where corticosteroids can be used instead. • In the rare circumstances where corticosteroids cannot be used, the Panel recommends using baricitinib in combination with remdesivir for the treatment of COVI…
43	2021-01-14	NIH treatment guidelines	https://files.covid19treatmentguidelines.nih.gov/guidelines/archive/covid19treatmentguidelines-01-14-2021.pdf	6	Ivermectin	No recommendation for or against	Note that there are contradictory statements, with some places recommending against but the update issuing "no recommendation for or against":			all		1	The COVID-19 Treatment Guidelines Panel (the Panel) has determined that currently there are insufficient data to recommend either for or against the use of ivermectin for the treatment of COVID-19. Results from adequately powered, well-designed, and well-conducted clinical trials are needed to provide more specific, evidence-based guidance on the role of ivermectin for the treatment of COVID-19.
44	2021-03-03	NIH treatment guidelines	https://files.covid19treatmentguidelines.nih.gov/guidelines/archive/statement-on-tocilizumab--and-02-03-2021.pdf	1	Tocilizumab	No recommendation, but statement that "some panel members" would use for ICU patients. Recommend against for hospitalized patients	Although many trials of tocilizumab for the treatment of COVID-19 have included patients who meet the above criteria, the collective data available to date preclude a definitive recommendation for or against the use of the drug. • In view of the results from the REMAP-CAP trial (described below), some Panel members would administer a single dose of tocilizumab (8 mg/kg of actual body weight, up t…			ICU	Do not use for hospitalized, non-ICU	4	Old recommendation from August included in the guidelines, so no strength of evidence rating available
45	2021-02-23	NIH treatment guidelines	https://files.covid19treatmentguidelines.nih.gov/guidelines/archive/covid19treatmentguidelines-03-02-2021.pdf	4	banlanivimab/etesevimab	Use for outpatients but not inpatients	Use in high-risk outpatients. Not if hospitalized for Covid-19	B	II
46	2021-03-05	NIH treatment guidelines	https://files.covid19treatmentguidelines.nih.gov/guidelines/archive/covid19treatmentguidelines-03-05-2021.pdf	4	tocilizumab	Use for ICU patients	In combination with dexamethasone if on HFNC, non-invasive vent, or intubated. Not rec if only NC oxygen	B	II	ICU	Do not use for hospitalized, non-ICU	4
47	2021-03-05	NIH treatment guidelines	https://files.covid19treatmentguidelines.nih.gov/guidelines/archive/covid19treatmentguidelines-03-05-2021.pdf	4	remdesivir plus dexamethasone	Use for patients with severe disease	Oxygen but not HFNC/NIV/intubated, use in combination or separately. Rating/QoE is for combo	B	III	severe disease		2,6	suspect that only change is to include the combination option
48	2021-04-08	NIH treatment guidelines	https://files.covid19treatmentguidelines.nih.gov/guidelines/archive/covid19treatmentguidelines-04-08-2021.pdf	4	casirivimab/imdevimab	only non-severe	non-severe (outpatients) at high risk of progression, identical rec for bamla/etesiv as before	A	II				rec against bamla monotherapy
49	2021-04-21	NIH treatment guidelines	https://files.covid19treatmentguidelines.nih.gov/guidelines/archive/covid19treatmentguidelines-04-21-2021.pdf	4	colchicine	Do not use	Don't use in inpatients outside of a trial. Insufficient data on outpatients, will complete separate form	A	III	All inpatients		1	Strength of evidence is for not using in inpatients
50	2021-04-21	NIH treatment guidelines	https://files.covid19treatmentguidelines.nih.gov/guidelines/archive/covid19treatmentguidelines-04-21-2021.pdf	181	colchicine	No recommendation for or against	referring to outpatients. Overall trial neg, subset PCR+ have small benefit	Not given a rating	Not given a rating	.
51	2021-04-21	NIH treatment guidelines	https://files.covid19treatmentguidelines.nih.gov/guidelines/archive/covid19treatmentguidelines-04-21-2021.pdf	4	fluvoxamine	No recommendation for or against	outpatients, insufficient data	not rated	not rated	.
52	2021-05-27	NIH treatment guidelines	https://files.covid19treatmentguidelines.nih.gov/guidelines/archive/covid19treatmentguidelines-05-27-2021.pdf	4	baricitinib	Use for patients with severe disease	use in patients on HFNC/NIV, specifically in combination with dex +/- remdes	B	II	ICU, with dex and rem		4	Bariticinib or tocilizumab under similar circumstances, but not both (AIII)
53	2021-05-27	NIH treatment guidelines	https://files.covid19treatmentguidelines.nih.gov/guidelines/archive/covid19treatmentguidelines-05-27-2021.pdf	4	baricitinib	No recommendation for or against	insufficient evidence for ventilated patients, or patients on NC but not HFNC	not rated	not rated	ICU		4
54	2021-06-11	NIH treatment guidelines	https://files.covid19treatmentguidelines.nih.gov/guidelines/archive/covid19treatmentguidelines-06-11-2021.pdf	4	sotrovimab	outpatients	outpatients at high risk of progression	A	II				adding sotrovimab to the 2 MAB combos for identical indications. Not for inpatients
55	2021-06-17	NIH treatment guidelines	https://files.covid19treatmentguidelines.nih.gov/guidelines/archive/covid19treatmentguidelines-06-17-2021.pdf	4	casirivimab/imdevimab	outpatients	outpatients with high risk of progression, not inpatients	A	II				For cutting doses to 600mg each (were 1200). Also BIII rec for sub-cu if IV not available, same population
56	2021-07-08	NIH treatment guidelines	https://files.covid19treatmentguidelines.nih.gov/guidelines/archive/covid19treatmentguidelines-07-08-2021.pdf	5	nitazoxanide	Do not use		B	II
57	2021-07-08	NIH treatment guidelines	https://files.covid19treatmentguidelines.nih.gov/guidelines/archive/covid19treatmentguidelines-07-08-2021.pdf	5	GM-CSF inhibitors (otilimab, lenzimulab, mavrilimumab)	No recommendation for or against	hospitalized patients	not rated	not rated	All inpatients		1
58	2021-08-04	NIH treatment guidelines	https://files.covid19treatmentguidelines.nih.gov/guidelines/archive/covid19treatmentguidelines-08-04-2021.pdf	4	bamlanivimab/etesevimab	Do not use	beta and gamma, presumed to be ineffective	not rated	not rated				other approved MABs still rec, unchanged
59	2021-08-17	NIH treatment guidelines	https://files.covid19treatmentguidelines.nih.gov/guidelines/archive/covid19treatmentguidelines-08-17-2021.pdf	4	casirivimab/indevimab SC	post-exposure	post-exposure high risk	A	I				IV also Ok (BIII)
60	2021-08-25	NIH treatment guidelines	https://files.covid19treatmentguidelines.nih.gov/guidelines/archive/covid19treatmentguidelines-08-25-2021.pdf	4	sarilumab IV	Use for patients with severe disease	same as tocilizumab if toci not available	B	II	ICU		4
61	2021-08-25	NIH treatment guidelines	https://files.covid19treatmentguidelines.nih.gov/guidelines/archive/covid19treatmentguidelines-08-25-2021.pdf	4	tofacitinib	Use for patients with severe disease	to replace baricitinib if it isn't available	B	II	ICU, with dex and rem		4
62	2021-09-15	NIH treatment guidelines	https://files.covid19treatmentguidelines.nih.gov/guidelines/archive/covid19treatmentguidelines-09-15-2021.pdf	5	bamla/etesev (700/1400)	outpatients at high risk	outpatients at high risk. Added back due to anti-delta activity	not rated	not rated				rec was pretty late considering timing of delta predominance
63	2021-09-29	NIH treatment guidelines	https://files.covid19treatmentguidelines.nih.gov/guidelines/archive/covid19treatmentguidelines-09-29-2021.pdf	5	bamla/etes (700/1400) IV	post-exposure	post-exposure in high-risk patients	B	III
64	2021-10-19	NIH treatment guidelines	https://files.covid19treatmentguidelines.nih.gov/guidelines/archive/covid19treatmentguidelines-10-19-2021.pdf	6	canakinumab	Do not use		B	II
65	2021-12-16	NIH treatment guidelines	https://files.covid19treatmentguidelines.nih.gov/guidelines/archive/covid19treatmentguidelines-12-16-2021.pdf	4	dex + remdes	Use for patients with severe disease	on oxygen and concerning. Rem alone only if minimal O2 requirement	B	II	Severe disease		2	no change in rec, just higher QoE
66	2021-12-16	NIH treatment guidelines	https://files.covid19treatmentguidelines.nih.gov/guidelines/archive/covid19treatmentguidelines-12-16-2021.pdf	5	convalescent plasma	Do not use	hospitalized patients. Noted insufficient evidence for less-sick patients	A	I
67	2021-12-16	NIH treatment guidelines	https://files.covid19treatmentguidelines.nih.gov/guidelines/archive/covid19treatmentguidelines-12-16-2021.pdf	5	colchicine	Do not use	Outpatients, previously said insuff evidence. Adds to previous rec to not use in inpatients.	B	II
68	2021-12-23	NIH treatment guidelines	https://files.covid19treatmentguidelines.nih.gov/guidelines/archive/covid19treatmentguidelines-12-23-2021.pdf	5	sotrovimab	outpatients	outpatients at high risk (unchanged)	not rated	not rated				Noted that sotrovimab still neutralizes omicron but others don't
69	2021-12-23	NIH treatment guidelines	https://files.covid19treatmentguidelines.nih.gov/guidelines/archive/covid19treatmentguidelines-12-23-2021.pdf	8	remdesivir	outpatients	outpatients, prioritize high risk, use remdesivir or sotrovimab	B	II	.
70	2021-12-30	NIH treatment guidelines	https://files.covid19treatmentguidelines.nih.gov/guidelines/archive/covid19treatmentguidelines-12-30-2021.pdf	5	paxlovid	outpatients	outpatients, prioritize high risk	not rated	not rated				ranked above sotrovimab, remdesivir, and mulnupiravir in this population
71	2021-12-30	NIH treatment guidelines	https://files.covid19treatmentguidelines.nih.gov/guidelines/archive/covid19treatmentguidelines-12-30-2021.pdf	5	mulnupiravir	outpatients	outpatients at high risk	not rated	not rated				ranked below paxlovid, sotrovimab, and remdesivir for same population
72	2022-01-05	NIH treatment guidelines	https://files.covid19treatmentguidelines.nih.gov/guidelines/archive/covid19treatmentguidelines-01-05-2022.pdf	5	tixagevimab plus cilgavimab (Evusheld)	highly immune-suppressed	pre-exposure prophylaxis for patients who can't respond to vaccines or can't receive them safely	B	II
73	2022-01-05		https://files.covid19treatmentguidelines.nih.gov/guidelines/archive/covid19treatmentguidelines-01-05-2022.pdf	13	heparin	Use for patients with severe disease	hospitalized patients on low-flow oxygen (not ICU) AND elevated D-dimer, therapeutic dose heparin	C	II				parallel guidelines suggest only prophylactic heparin for ICU or non-hypoxemic patients
74	2022-01-05	NIH treatment guidelines	https://files.covid19treatmentguidelines.nih.gov/guidelines/archive/covid19treatmentguidelines-01-05-2022.pdf	13	oral anticoagulants	Do not use	hospitalized patients	A	II				parallel recs for use of heparin: therapeutic in hospitalized patients on O2, prophylactic dose in sicker or less-sick
75	2022-01-05	NIH treatment guidelines	https://files.covid19treatmentguidelines.nih.gov/guidelines/archive/covid19treatmentguidelines-01-05-2022.pdf	13	heparin (prophylactic dose)	Use for ICU patients	ICU patients or patients not requiring oxygen. Specifically rec against IV heparin or enoxaparin	A	II				Sub-parts of guideline vary A-B and I-II but worst is B-I
76	2022-01-19	NIH treatment guidelines	https://files.covid19treatmentguidelines.nih.gov/guidelines/archive/covid19treatmentguidelines-01-19-2022.pdf	5	bamla/etesiv or casiriv/imdev	Do not use	Don't use when omicron is expected to be the dominant variant	A	III
77	2022-02-01	NIH treatment guidelines	https://files.covid19treatmentguidelines.nih.gov/guidelines/archive/covid19treatmentguidelines-02-01-2022.pdf	5	tixagevimab plus cilgavimab (Evusheld)	not for unvaccinated	don't use for unvaccinated if they can be vaccinated safely and would be expected to make a response	not given	not given
78	2022-02-24	NIH treatment guidelines	https://files.covid19treatmentguidelines.nih.gov/guidelines/archive/covid19treatmentguidelines-02-24-2022.pdf	310	anticoagulation or anti-platelet	Do not use	don't use in outpatients (unless already on)	A	II				might be an old rec that I missed: it's in a table but not flagged as new in the "what's new" section
79	2022-03-02	NIH treatment guidelines	https://files.covid19treatmentguidelines.nih.gov/guidelines/archive/covid19treatmentguidelines-03-02-2022.pdf	5	bebtelovimab	non-hospitalized	non-hospitalized, ranked with mulnuparivar at the bottom of the list of options	C	III				ranked at bottom of list of outpatient Rx because only a phase 2 trial plus in vitro data with omicron
80	2022-03-24	NIH treatment guidelines	https://files.covid19treatmentguidelines.nih.gov/guidelines/archive/covid19treatmentguidelines-03-24-2022.pdf	5	tixagevimab 300 mg plus cilgavimab 300 mg	imm-suppr outpatients	increased dose of tixagevimab 300 mg plus cilgavimab 300 mg (Evusheld), no change patient population	B	III
